# Supplementary material for: Characteristics and etiologies of hepatocellular carcinoma in patients without cirrhosis: When East meets West
Source: PLoS One. 2021 Jan 13;16(1):e0244939. doi: 10.1371/journal.pone.0244939 (PMC7806135; doi:10.1371/journal.pone.0244939)
Supplement: S1 File — (XLSX) [file pone.0244939.s001.xlsx]

## Sheet: 工作表1
sex, 1=male	age	treatment, other=immune, radiation, chemotherapy	start follow date	tumor differentiation	HCC diagnosis, pathology=p, clinical=c	tumor size, mm	AJCC TNM stage	BCLC stage	last visit date or date of death	vital status, 0=death	height, cm	weight, kg	liver etiology	AFP	cirrhosis yes=y, no=n	Child-Pugh class	creatinine, mg/dL	bilirubin, mg/dL	INR
1	63	resection	20141118	moderate	p	032	1	A	20190903	1	172	066	all negative	000	n	A	008	006	009
1	59	resection	20140918	moderate	p	043	1	B	20190902	1	161	048	hcv	001	n	A	011	008	010
1	66	resection	20141120	moderate	p	150	1	B	20190828	1	155	056	hcv	993	n	A	009	006	009
1	53	resection	20140502	moderate	p	068	3B	C	20190822	1	161	061	hbv	016	y	A	009	005	010
2	71	resection	20141223	moderate	p	012	1	0	20190819	1	143	044	hcv	000	y	A	006	007	010
2	65	rfa	20140502	moderate	p	028	1	A	20190817	1	155	057	hcv	000	y	A	038	008	009
1	48	resection	20140609	moderate	p	018	2	A	20190816	1	166	063	hbv	007	y	A	009	014	009
2	71	tae	20141029	moderate	p	024	1	0	20190812	1	143	048	hcv	001	n	A	008	009	010
1	52	resection	20140503	moderate	p	018	1	0	20190809	1	169	079	hbv	000	y	A	011	009	010
1	56	resection	20141216	moderate	p	026	1	A	20190808	1	170	070	all negative	000	n	A	014	017	009
2	51	rfa	20140506	unknown	c	019	1	A	20190806	1	145	068	hcv	013	y	B	006	011	013
2	62	resection	20140529	moderate	p	017	1	0	20190805	1	152	044	hbv	051	y	A	007	014	009
1	56	tae	20141127	unknown	c	034	2	B	20190805	1	153	053	hbv	003	y	B	007	026	011
2	54	tae	20140626	moderate	p	034	1	A	20190802	1	150	054	hbv	000	y	A	008	009	010
1	63	tae	20140522	unknown	c	023	2	A	20190801	1	173	072	hbv	049	y	A	140	008	009
2	78	tae	20140610	unknown	c	031	1	A	20190731	1	154	071	hcv	000	y	A	009	008	009
2	62	resection	20141226	moderate	p	034	1	A	20190730	1	151	057	hcv	137	n	A	006	010	009
1	57	rfa	20141008	unknown	c	022	1	A	20190729	1	170	067	hbv	000	y	A	009	011	010
1	77	rfa	20140512	unknown	c	014	1	0	20190724	1	176	076	hcv	013	y	A	013	007	011
1	77	tae	20141121	moderate	p	030	2	D	20190721	0	155	046	hbv	003	y	B	009	089	017
1	55	resection	20141231	moderate	p	016	1	A	20190719	1	167	087	hbv	059	y	A	009	007	011
1	60	rfa	20140530	unknown	c	020	1	0	20190718	1	168	069	hbv	000	y	A	010	006	010
2	65	resection	20140926	moderate	p	023	1	A	20190718	1	155	065	hbv	000	n	A	008	008	009
1	56	tae	20140512	unknown	c	037	1	A	20190716	1	173	078	hbv	050	y	A	137	007	010
1	57	tae	20140628	unknown	c	029	1	A	20190712	1	166	069	hbv	000	y	A	009	013	010
2	49	resection	20140629	moderate	p	065	1	B	20190712	1	154	050	hbv	000	n	A	007	008	010
1	76	tae	20141124	unknown	c	100	1	B	20190710	1	166	069	all negative	001	y	A	010	010	009
1	50	resection	20140113	moderate	p	110	1	B	20190705	1	178	078	hcv	001	n	B	124	005	009
1	78	resection	20140512	moderate	p	038	1	A	20190705	1	158	054	hcv	000	n	A	012	014	015
2	82	rfa	20140612	unknown	c	018	1	C	20190702	1	156	043	hcv	002	n	A	010	009	011
1	60	resection	20140216	moderate	p	025	1	A	20190627	1	173	080	hcv	001	n	A	017	007	009
2	58	rfa	20140529	well	p	018	1	0	20190627	1	152	061	hcv	001	y	A	005	013	009
1	50	resection	20140215	moderate	p	024	2	A	20190625	1	170	062	hcv	000	n	B	136	005	010
1	48	rfa	20140505	well	p	019	2	A	20190625	1	164	065	hbv	000	y	A	024	010	010
1	49	resection	20140619	moderate	p	013	1	0	20190625	1	160	067	hbv	053	y	A	012	008	010
2	72	tae	20141222	unknown	c	030	2	A	20190621	1	152	054	hcv	030	y	A	010	008	011
1	63	resection	20141226	moderate	p	025	1	A	20190614	1	170	081	all negative	000	n	A	011	008	010
1	61	rfa	20140423	moderate	p	015	2	A	20190612	1	159	063	hcv	000	y	A	011	006	010
2	41	rfa	20140611	unknown	c	029	1	A	20190611	1	160	060	hbv	000	n	A	007	008	009
1	51	rfa	20140326	well	p	029	1	A	20190610	1	174	092	hcv	000	y	A	009	013	010
1	51	transplant	20140414	moderate	p	035	2	B	20190610	1	175	096	hbv	001	y	A	009	024	010
1	30	transplant	20140418	unknown	p	048	3C	C	20190610	1	173	061	hbv	395	n	A	009	007	010
2	58	resection	20140118	moderate	p	076	1	B	20190606	1	unknown	unknown	hbv	001	n	A	067	002	009
1	68	rfa	20140210	unknown	c	025	1	A	20190604	1	175	082	hbv	000	y	A	006	010	010
1	62	resection	20140228	moderate	p	055	3A	B	20190604	1	175	071	hbv	004	n	A	010	010	010
1	80	tae	20140319	unknown	c	022	1	A	20190603	1	171	082	hcv	001	n	A	015	010	010
1	60	resection	20140401	well	p	095	3A	B	20190603	1	168	079	hcv	000	n	A	014	007	010
2	44	resection	20140115	moderate	p	044	2	B	20190531	1	155	075	hcv	248	y	A	006	011	010
2	63	resection	20140215	moderate	p	030	1	A	20190531	1	148	044	hcv	000	n	A	006	006	010
1	65	resection	20140224	moderate	p	039	1	A	20190531	1	167	087	all negative	000	n	A	009	007	009
1	83	resection	20140321	moderate	p	063	1	B	20190531	1	155	058	hbv	993	n	A	008	014	009
2	65	resection	20140417	moderate	p	058	1	B	20190531	1	149	043	hbv	004	n	A	008	009	010
2	54	rfa	20140312	moderate	p	011	1	0	20190530	1	157	058	hcv	006	y	A	011	008	010
1	37	rfa	20140407	unknown	c	036	1	A	20190530	1	173	087	hbv	000	n	A	010	007	010
1	49	resection	20140311	moderate	p	028	1	A	20190528	1	173	066	hbv	000	n	A	014	016	010
1	68	tae	20140410	moderate	p	029	2	B	20190528	1	169	066	hbv	104	y	A	011	010	009
1	67	tae	20140422	unknown	c	019	2	A	20190527	1	167	069	hbv	000	y	A	011	012	010
2	43	tae	20140424	unknown	c	044	2	B	20190527	1	161	062	all negative	000	y	A	008	007	010
1	52	tae	20140129	unknown	c	038	1	A	20190524	1	170	079	hbv	001	y	A	007	017	010
1	73	resection	20140210	unknown	p	080	3B	C	20190524	1	145	047	hbv	270	n	A	010	008	010
2	67	rfa	20140513	unknown	c	019	1	0	20190523	1	154	059	hbv	021	y	A	007	014	010
2	70	resection	20140120	moderate	p	044	1	B	20190521	1	153	061	hbv	000	y	A	007	008	010
2	68	resection	20140313	moderate	p	104	1	B	20190520	1	158	058	all negative	012	n	A	007	008	028
1	60	resection	20140324	moderate	p	027	1	A	20190520	1	170	047	hbv	003	y	A	011	007	010
1	65	resection	20140314	moderate	p	071	3A	B	20190517	1	168	063	hbv	000	y	A	008	005	010
2	78	rfa	20140324	well	p	015	1	0	20190517	1	144	061	hcv	000	y	A	007	018	012
2	72	resection	20140328	well	p	078	1	B	20190517	1	152	058	all negative	000	n	A	012	008	009
1	57	resection	20140924	poor	p	023	2	B	20190517	1	170	073	hbv	006	y	A	010	012	010
1	62	resection	20140220	moderate	p	030	1	A	20190514	1	161	062	hcv	218	y	A	029	004	010
1	73	resection	20140428	moderate	p	078	1	B	20190514	1	163	049	alcohol	001	n	A	012	018	011
1	58	transplant	20140102	moderate	p	013	1	D	20190513	1	174	075	hcv	000	y	C	007	039	013
1	62	resection	20140211	moderate	p	025	1	A	20190510	1	176	080	hbv	014	n	A	010	019	010
1	49	resection	20140313	moderate	p	032	2	B	20190510	1	167	070	hbv	007	y	A	012	013	010
1	78	tae	20140412	well	p	074	3A	C	20190510	1	174	052	hbv	001	y	A	091	023	010
1	35	resection	20140421	moderate	p	037	1	A	20190507	1	177	106	hbv	000	n	A	010	006	010
1	51	resection	20140127	moderate	p	055	1	B	20190503	1	167	067	hbv	000	n	A	007	011	010
1	58	tae	20140107	unknown	c	046	1	D	20190430	1	169	065	alcohol	002	y	A	015	038	011
1	64	resection	20140406	moderate	p	050	1	B	20190430	1	162	067	hcv	002	n	A	012	019	011
2	68	rfa	20140125	moderate	p	010	1	0	20190426	1	151	047	hcv	015	y	A	008	011	010
1	75	tae	20141128	unknown	c	037	1	A	20190426	1	161	058	hcv	001	y	B	011	004	009
1	59	tae	20140317	unknown	c	016	2	A	20190425	1	168	082	all negative	001	y	A	009	018	011
1	37	transplant	20140120	unknown	c	044	1	A	20190422	1	170	066	hcv	000	y	B	010	023	016
2	61	rfa	20140426	unknown	c	015	1	A	20190422	1	150	061	hcv	001	y	A	009	013	010
2	49	rfa	20140909	unknown	c	018	1	0	20190422	1	151	081	hcv	000	y	A	006	012	011
1	58	resection	20141030	moderate	p	020	1	0	20190422	1	174	065	hbv	000	n	A	010	020	011
1	49	rfa	20141126	moderate	p	029	2	A	20190422	1	173	079	all negative	000	y	A	007	025	012
1	63	resection	20140910	moderate	p	052	1	B	20190418	1	157	058	hcv	000	y	A	009	008	009
2	073	tae	20141216	moderate	p	038	2	B	20190418	1	152	073	hbv	000	y	A	007	009	010
1	66	rfa	20140924	moderate	p	027	1	A	20190416	1	166	078	all negative	000	y	B	016	021	010
1	47	resection	20141105	moderate	p	136	3A	B	20190412	1	140	047	hbv	469	n	A	007	017	010
2	68	other	20140213	moderate	p	086	3B	C	20190411	1	154	080	all negative	012	n	A	008	019	009
1	59	rfa	20141007	unknown	c	017	2	0	20190411	1	163	067	hcv	000	y	A	009	017	011
1	49	rfa	20131210	well	p	025	1	A	20190408	1	171	090	hbv	006	y	A	012	008	010
1	61	tae	20140207	unknown	c	025	2	B	20190406	1	166	093	hbv	000	y	A	017	010	009
1	57	tae	20130920	unknown	c	020	1	0	20190404	1	165	058	hbv	001	y	A	008	013	011
2	68	rfa	20130813	unknown	p	024	1	A	20190403	1	150	080	hcv	003	n	A	009	008	009
1	42	other	20130716	moderate	p	115	3B	C	20190402	1	174	067	alcohol	000	y	A	013	011	011
2	61	tae	20130704	unknown	c	031	2	B	20190401	1	158	065	hcv	003	y	A	007	013	011
1	57	resection	20140408	poor	p	048	2	A	20190401	1	173	072	hcv	000	n	A	013	008	010
1	64	resection	20130716	moderate	p	031	1	A	20190329	1	161	070	hcv	000	n	A	017	005	010
1	42	resection	20131008	moderate	p	029	1	A	20190329	1	unknown	075	hbv	003	y	A	011	012	011
1	52	resection	20140329	moderate	p	024	1	A	20190329	1	166	071	hcv	000	y	A	008	012	009
1	52	rfa	20130828	unknown	c	024	1	A	20190322	1	163	063	all negative	000	n	B	079	036	012
1	64	rfa	20171223	unknown	c	024	1	A	20190322	1	178	101	all negative	003	y	B	009	025	012
1	71	resection	20131003	moderate	p	023	1	A	20190321	1	159	075	all negative	000	y	A	010	011	010
2	55	rfa	20140924	unknown	p	015	2	A	20190321	1	153	046	hcv	000	y	A	007	008	010
2	68	rfa	20140926	unknown	c	016	1	0	20190321	1	160	060	hcv	000	y	A	139	008	010
1	73	rfa	20141204	well	p	038	2	B	20190321	1	172	084	hbv	002	y	A	013	011	012
1	59	resection	20141110	moderate	p	077	3C	C	20190318	1	171	068	hcv	052	n	A	010	012	010
2	79	rfa	20131111	moderate	p	033	1	A	20190314	1	unknown	unknown	hcv	000	y	A	006	006	010
1	52	tae	20130816	unknown	c	unknown	2	B	20190313	1	unknown	unknown	hbv	000	y	A	009	025	010
2	63	tae	20130712	unknown	c	019	1	0	20190308	1	155	062	hbv	000	y	A	008	012	010
2	59	resection	20130807	moderate	p	016	2	A	20190308	1	148	063	hbv	000	y	A	009	008	009
2	63	BSC	20130906	unknown	c	019	2	D	20190308	1	149	048	hbv	002	y	C	006	040	016
1	45	tae	20130912	unknown	c	013	2	B	20190308	1	176	085	hcv	005	y	A	011	011	010
1	44	rfa	20131212	unknown	c	022	1	A	20190308	1	165	078	hbv	000	y	B	008	026	012
1	68	rfa	20131231	well	p	029	1	A	20190308	1	153	063	hcv	001	y	A	010	016	011
2	69	tae	20131127	unknown	c	012	1	0	20190306	1	147	072	hcv	005	y	A	009	009	009
1	51	rfa	20130807	unknown	c	016	1	0	20190227	1	159	055	hcv	001	y	A	013	006	010
2	66	rfa	20131025	unknown	p	020	2	A	20190227	1	146	059	all negative	000	y	A	006	005	010
2	66	resection	20130726	moderate	p	033	1	A	20190225	1	153	052	hcv	386	n	A	008	005	009
1	60	resection	20130823	moderate	p	032	2	B	20190225	1	165	058	hbv	011	y	A	026	009	011
1	55	rfa	20131029	unknown	c	033	1	A	20190225	1	170	080	hcv	006	y	A	021	011	010
1	73	tae	20130704	unknown	c	025	2	A	20190222	1	155	059	hbv	000	y	A	011	013	010
1	59	rfa	20130808	moderate	p	017	1	0	20190222	1	170	074	hbv	000	n	A	012	012	010
1	52	resection	20130730	moderate	p	054	3C	A	20190218	1	162	055	hbv	000	y	A	010	009	009
1	52	resection	20130827	moderate	p	022	1	A	20190218	1	165	059	hbv	036	n	A	010	010	009
1	62	tae	20131101	unknown	c	020	1	0	20190218	1	165	071	hbv	000	y	A	007	035	012
2	69	rfa	20131014	moderate	p	032	1	C	20190215	1	147	077	hcv	000	y	A	010	010	010
1	63	resection	20131216	poor	p	055	3A	C	20190215	1	unknown	063	hbv	000	n	A	008	008	012
2	62	rfa	20130920	well	p	030	2	A	20190214	1	153	051	hcv	001	n	A	007	008	010
1	56	transplant	20130922	moderate	p	030	2	A	20190214	1	173	070	all negative	000	y	A	012	019	011
1	61	resection	20131112	moderate	p	014	1	0	20190211	1	164	062	hcv	004	y	A	010	008	010
1	43	resection	20131207	well	p	022	1	A	20190129	1	166	081	hcv	000	n	A	012	010	010
1	62	resection	20131018	well	p	115	3B	C	20190125	1	162	072	all negative	000	n	A	011	006	011
1	40	rfa	20130708	unknown	c	014	1	0	20190124	1	164	059	hbv	000	y	A	010	043	011
1	63	resection	20130920	moderate	p	030	1	A	20190122	1	unknown	078	hcv	006	y	A	009	007	012
2	50	transplant	20131028	moderate	p	008	2	D	20190121	1	156	067	all negative	001	y	C	007	071	018
1	59	rfa	20131004	moderate	p	017	1	0	20190118	1	168	082	hcv	000	y	A	009	011	010
1	61	rfa	20150702	well	p	021	1	A	20190116	1	167	072	hcv	001	n	A	014	006	010
2	58	resection	20150810	poor	p	033	3B	C	20190116	1	153	053	hcv	966	y	A	008	011	010
1	67	tae	20150909	unknown	c	030	2	B	20190116	1	165	072	all negative	000	y	A	009	006	010
1	71	rfa	20151217	poor	p	017	1	0	20190116	1	164	071	hbv	001	y	A	015	008	010
1	75	rfa	20150727	unknown	c	020	1	0	20190115	1	165	067	hcv	012	y	A	016	016	010
1	59	tae	20150918	moderate	p	018	1	0	20190115	1	158	072	hcv	044	n	A	009	009	010
1	61	resection	20151021	moderate	p	085	1	B	20190115	1	168	077	all negative	000	n	A	015	017	010
1	70	tae	20151023	unknown	c	030	2	A	20190115	1	170	073	hbv	000	y	A	011	016	011
1	67	resection	20151229	moderate	p	018	1	0	20190115	1	167	067	hcv	000	y	A	013	008	010
1	71	tae	20130805	unknown	c	022	1	A	20190114	1	unknown	unknown	alcohol	000	y	A	019	009	009
1	65	resection	20150605	moderate	p	043	1	A	20190114	1	155	062	all negative	008	n	A	009	015	010
1	54	transplant	20150916	moderate	p	014	1	D	20190114	1	159	072	hbv	000	y	C	013	037	016
2	67	rfa	20151207	well	p	028	1	A	20190114	1	155	072	hcv	010	y	B	006	022	013
1	47	rfa	20150904	unknown	c	038	1	A	20190112	1	163	082	hbv	000	y	A	009	008	010
1	67	resection	20131028	moderate	p	065	1	B	20190111	1	166	065	hbv	000	n	A	008	010	010
1	63	transplant	20150717	unknown	p	025	1	A	20190111	1	174	073	hbv	001	y	A	011	012	010
2	63	tae	20151027	unknown	c	025	1	A	20190111	1	143	054	hbv	010	y	A	011	009	010
2	69	tae	20140128	moderate	p	043	2	B	20190110	1	148	064	hcv	071	y	A	022	010	010
1	56	tae	20150914	unknown	c	015	1	0	20190110	1	169	083	hbv	003	y	A	009	005	010
2	62	rfa	20150612	unknown	c	015	1	0	20190109	1	150	067	hcv	000	y	A	006	012	011
2	60	resection	20151022	moderate	p	031	1	A	20190109	1	157	061	hcv	025	y	A	008	008	010
2	70	tae	20151211	moderate	p	038	1	A	20190109	1	153	077	hcv	000	n	A	007	015	010
1	66	resection	20130920	poor	p	065	1	B	20190108	1	174	070	all negative	330	n	A	013	006	010
1	64	resection	20150925	moderate	p	036	1	A	20190108	1	158	064	hcv	003	n	A	011	008	009
2	59	transplant	20150608	moderate	p	013	2	A	20190107	1	161	058	hcv	001	y	B	010	035	016
1	63	resection	20150617	moderate	p	012	1	A	20190107	1	165	082	hbv	000	n	A	011	008	010
1	50	rfa	20150818	moderate	p	029	1	A	20190107	1	179	086	all negative	003	y	A	009	021	011
1	74	rfa	20150908	unknown	c	010	1	0	20190107	1	unknown	054	hcv	000	y	A	unknown	004	009
1	61	tae	20150627	unknown	c	010	2	B	20190104	1	166	071	hcv	011	y	A	011	009	012
1	72	rfa	20150622	unknown	c	021	1	A	20190103	1	162	062	hcv	002	y	A	011	012	010
1	60	tae	20150619	unknown	c	040	1	A	20181228	1	160	070	hcv	000	y	A	120	003	010
1	50	target	20140421	moderate	p	068	3B	C	20181227	0	163	056	hcv	002	y	A	007	012	011
1	56	rfa	20150914	unknown	c	012	1	0	20181227	1	171	075	hcv	000	n	A	009	023	010
2	60	tae	20150917	unknown	c	020	2	A	20181227	1	162	088	hcv	000	y	A	007	010	010
1	52	tae	20151016	unknown	c	040	1	A	20181227	1	180	053	hbv	000	y	A	008	006	012
1	63	resection	20151022	moderate	p	017	2	A	20181227	1	163	075	all negative	000	n	A	025	006	010
1	50	resection	20151219	moderate	p	031	1	A	20181226	1	161	070	hbv	000	n	A	010	006	010
1	53	resection	20131114	moderate	p	014	1	0	20181225	1	unknown	unknown	all negative	000	n	A	012	008	010
2	75	rfa	20150902	unknown	c	023	1	A	20181225	1	143	055	hcv	004	y	A	009	005	010
1	69	tae	20150903	well	p	023	2	B	20181225	1	165	082	hbv	000	y	A	011	008	011
2	64	rfa	20151207	unknown	c	019	1	0	20181225	1	154	056	hcv	000	y	A	007	011	010
1	71	resection	20140413	moderate	p	129	3C	B	20181224	0	174	094	hcv	014	y	A	012	017	010
1	61	target	20150606	moderate	p	090	3B	C	20181224	1	158	051	hcv	372	y	A	013	014	010
1	50	rfa	20150811	moderate	p	023	2	A	20181224	1	172	080	hbv	002	y	B	008	033	013
1	66	resection	20150824	moderate	p	030	1	A	20181224	1	165	074	hbv	000	n	A	012	012	010
2	68	tae	20131227	unknown	c	018	1	0	20181221	1	unknown	unknown	hcv	014	y	A	033	007	009
2	69	resection	20140918	moderate	p	077	3B	C	20181221	0	141	056	hbv	003	n	A	013	009	009
1	73	resection	20150629	moderate	p	090	1	B	20181220	1	152	063	hcv	000	y	A	011	009	010
2	45	resection	20150703	moderate	p	015	1	0	20181220	1	159	052	hbv	000	n	A	008	007	010
2	52	tae	20150717	unknown	c	060	3C	C	20181218	1	159	050	hbv	529	n	B	004	310	012
1	61	resection	20150909	moderate	p	026	1	A	20181218	1	161	061	hbv	000	n	A	010	010	009
1	79	rfa	20151103	unknown	c	020	1	0	20181218	1	162	062	hbv	005	y	A	008	010	011
2	67	rfa	20150720	unknown	c	013	1	0	20181217	1	150	062	hcv	001	y	A	006	010	010
1	72	resection	20150821	moderate	p	055	1	B	20181217	1	163	052	hbv	000	n	A	012	012	011
1	69	tae	20150709	unknown	c	037	2	B	20181214	1	162	047	hcv	000	y	A	008	006	010
1	45	tae	20150806	unknown	c	010	1	0	20181214	1	173	083	alcohol	000	y	A	008	011	010
1	64	tae	20151225	well	p	095	3A	B	20181214	1	170	084	hbv	000	y	A	015	009	011
1	54	rfa	20151224	moderate	p	019	1	0	20181213	1	169	072	hbv	001	y	A	010	006	010
2	56	transplant	20151102	unknown	p	026	2	D	20181212	1	157	055	hcv	010	y	C	006	027	013
2	64	rfa	20150908	moderate	p	018	1	0	20181211	1	161	076	hbv	000	y	A	008	013	010
2	58	transplant	20150904	unknown	p	023	2	A	20181210	1	157	073	hcv	001	y	A	007	021	011
1	56	tae	20151005	moderate	p	018	2	A	20181210	1	159	057	all negative	000	y	A	101	005	009
1	58	transplant	20151007	unknown	p	017	2	D	20181210	1	160	070	all negative	001	y	C	005	029	012
1	62	rfa	20151019	moderate	p	020	2	A	20181210	1	169	068	hbv	001	y	A	008	011	010
2	59	resection	20151223	moderate	p	034	1	A	20181210	1	147	074	all negative	001	y	A	007	006	010
1	62	resection	20151224	moderate	p	013	2	A	20181210	1	167	074	hcv	001	y	A	013	015	011
1	48	rfa	20151228	moderate	p	020	1	0	20181210	1	170	067	hcv	000	y	A	008	013	012
1	62	resection	20150908	moderate	p	021	1	0	20181207	1	168	062	hbv	000	y	A	016	016	010
1	66	resection	20151215	moderate	p	046	2	B	20181206	1	158	068	hcv	000	n	A	012	009	010
1	48	resection	20131106	moderate	p	045	1	A	20181205	1	181	090	all negative	000	n	A	010	008	010
1	55	resection	20151019	moderate	p	022	1	A	20181205	1	172	077	hbv	002	y	A	009	005	010
2	53	resection	20151023	moderate	p	060	1	B	20181205	1	156	074	hbv	002	n	A	009	005	010
1	65	tae	20140615	unknown	c	016	1	0	20181204	0	161	069	alcohol	000	y	A	007	053	016
1	58	rfa	20150908	well	p	unknown	2	A	20181203	1	169	071	hcv	014	y	A	012	012	011
1	46	resection	20150616	moderate	p	018	2	A	20181130	1	176	069	hbv	022	y	A	011	010	010
1	57	tae	20150722	well	p	014	1	0	20181130	1	163	067	all negative	000	y	A	013	021	011
1	52	resection	20150824	moderate	p	036	1	A	20181130	1	166	073	hbv	000	n	A	011	009	010
1	72	rfa	20151228	unknown	p	014	2	B	20181130	1	160	060	hcv	001	y	A	009	022	012
1	62	resection	20150930	moderate	p	105	3B	C	20181129	1	175	081	hbv	000	n	A	009	007	010
1	60	resection	20151001	moderate	p	010	1	0	20181129	1	160	075	hcv	000	n	A	012	010	010
1	64	rfa	20151022	unknown	c	020	1	0	20181129	1	170	057	hcv	000	y	A	007	011	011
1	28	other	20150907	unknown	p	140	3C	C	20181128	1	176	076	hbv	993	n	A	008	012	012
2	66	resection	20151017	moderate	p	022	1	A	20181127	1	154	071	all negative	019	y	A	015	006	010
1	64	resection	20151208	moderate	p	027	1	A	20181126	1	159	066	hbv	008	n	A	011	021	011
2	61	rfa	20151212	well	p	021	1	A	20181126	1	155	057	hcv	014	y	B	006	017	014
2	62	BSC	20150803	unknown	c	060	1	D	20181123	1	unknown	047	all negative	000	y	B	045	004	010
2	60	rfa	20150817	unknown	c	020	1	0	20181123	1	149	045	hbv	008	y	A	006	006	009
2	66	resection	20150821	poor	p	014	1	A	20181123	1	146	061	all negative	095	y	A	006	007	011
2	61	resection	20150908	moderate	p	022	1	0	20181123	1	153	045	hcv	001	n	A	007	005	010
1	61	rfa	20151029	unknown	c	027	2	A	20181123	1	163	052	hbv	000	y	A	010	013	011
2	73	rfa	20150715	unknown	c	016	2	A	20181122	1	141	037	hbv	010	y	B	006	013	012
1	76	tae	20151224	unknown	c	100	3A	C	20181122	1	154	061	hbv	002	y	A	008	008	011
1	79	tae	20151225	moderate	p	059	1	B	20181122	1	170	064	hcv	000	y	A	015	009	010
1	62	tae	20150715	unknown	c	014	1	0	20181121	1	167	057	hbv	000	y	A	011	006	010
2	83	tae	20140929	moderate	p	031	1	A	20181120	1	140	067	hcv	000	y	A	010	012	009
2	68	rfa	20141128	unknown	c	028	1	A	20181120	1	158	064	all negative	000	y	A	006	015	010
2	69	resection	20150623	moderate	p	041	1	A	20181119	1	153	057	hcv	001	y	A	008	008	010
1	78	resection	20141217	moderate	p	026	1	A	20181117	0	158	053	hcv	000	y	A	018	016	010
2	56	tae	20130821	unknown	c	056	3A	B	20181116	1	161	065	hcv	004	y	B	007	037	015
1	61	rfa	20151005	unknown	c	020	1	0	20181116	1	177	090	hbv	008	y	A	010	010	012
2	65	transplant	20171114	well	p	066	1	C	20181114	1	156	057	hbv	000	y	B	010	020	014
2	59	rfa	20151222	unknown	c	016	1	0	20181112	1	160	067	hcv	000	y	A	007	006	010
1	50	tae	20150829	poor	p	083	2	C	20181107	1	166	064	all negative	993	y	A	007	025	012
1	55	resection	20150625	moderate	p	035	1	A	20181102	1	162	064	hcv	000	n	A	011	011	009
1	49	resection	20150628	moderate	p	080	1	B	20181102	1	179	087	all negative	000	n	A	002	010	010
2	70	tae	20170823	unknown	c	052	3A	B	20181026	1	156	054	hbv	000	y	A	024	007	011
1	48	resection	20170913	unknown	p	015	1	A	20181026	1	176	089	hbv	000	n	A	013	006	009
1	58	tae	20171010	unknown	c	009	1	0	20181026	1	162	065	hbv	002	y	A	009	010	011
2	69	resection	20150824	moderate	p	033	1	A	20181025	1	157	061	hcv	004	y	A	007	010	010
2	76	rfa	20141212	well	p	017	1	0	20181023	1	153	055	hcv	000	y	A	unknown	014	010
1	73	tae	20131004	well	p	047	1	A	20181022	1	164	unknown	hbv	000	y	A	010	008	009
1	60	rfa	20151102	unknown	c	029	2	A	20181022	1	154	058	hbv	000	y	A	009	011	011
1	56	tae	20150721	moderate	p	042	4B	C	20181020	0	160	044	hcv	000	y	B	007	039	013
1	57	rfa	20170904	unknown	c	021	2	A	20181019	1	168	073	hbv	000	y	B	009	037	011
2	69	resection	20170922	moderate	p	030	1	A	20181019	1	150	083	hcv	004	n	A	010	005	009
1	48	resection	20170907	moderate	p	020	1	A	20181018	1	164	077	hbv	000	n	A	010	010	010
1	64	rfa	20171115	unknown	c	015	1	0	20181018	1	172	080	hbv	007	n	A	012	008	010
1	75	tae	20171218	unknown	c	075	3B	C	20181018	1	156	061	hcv	001	y	A	011	021	012
1	77	resection	20151118	well	p	053	1	B	20181017	1	166	060	all negative	003	n	A	008	005	010
1	38	resection	20171101	moderate	p	013	1	0	20181017	1	171	072	hbv	004	n	A	018	004	009
2	66	rfa	20170907	unknown	c	022	1	A	20181016	1	143	069	hbv	000	y	A	009	004	010
1	62	rfa	20171219	well	p	030	2	B	20181016	1	156	062	alcohol	000	y	A	013	021	010
1	71	rfa	20171222	moderate	p	036	1	C	20181016	1	158	058	all negative	002	y	A	017	023	014
1	70	tae	20150622	unknown	c	066	1	B	20181015	1	160	075	hbv	000	y	A	013	017	010
2	69	resection	20170908	moderate	p	025	1	A	20181012	1	150	052	hbv	026	y	A	013	006	010
1	57	rfa	20150811	well	p	unknown	1	A	20181011	1	161	079	hbv	007	y	A	010	012	011
1	55	resection	20171115	moderate	p	145	4A	C	20181010	1	177	070	hbv	828	n	A	012	007	010
2	73	rfa	20170907	unknown	c	017	1	0	20181009	1	153	048	hcv	010	y	A	008	026	011
1	76	resection	20170912	moderate	p	040	1	A	20181009	1	168	069	hcv	008	n	A	018	006	011
1	64	transplant	20171114	moderate	p	032	1	D	20181008	1	158	062	alcohol	001	y	C	012	333	017
1	49	tae	20150615	moderate	p	032	2	A	20181005	1	164	061	hbv	060	n	A	011	007	010
1	65	resection	20171228	moderate	p	022	2	A	20181002	1	176	087	hcv	000	n	A	008	013	010
1	72	tae	20171102	moderate	p	050	1	A	20181001	0	168	094	hbv	000	y	B	012	020	013
2	60	transplant	20170327	unknown	p	040	1	A	20180928	1	150	056	hcv	001	y	B	004	028	013
1	67	target	20170203	moderate	p	126	3B	C	20180926	1	164	075	hbv	270	y	A	009	012	011
1	56	resection	20170509	moderate	p	025	1	A	20180925	1	167	084	hbv	000	n	A	009	010	010
1	040	resection	20120625	moderate	p	030	2	A	20180923	0	166	064	hbv	000	n	A	128	002	010
1	72	tae	20141112	unknown	c	051	3A	B	20180922	0	159	075	hbv	002	y	A	011	008	010
1	58	target	20171214	moderate	p	195	4B	C	20180922	0	170	063	hbv	006	y	A	015	011	011
2	88	rfa	20151125	unknown	c	025	1	A	20180919	1	152	unknown	all negative	000	y	A	011	005	010
2	66	rfa	20130726	well	p	030	1	A	20180918	1	164	086	hbv	004	y	A	006	015	010
1	57	rfa	20170928	unknown	c	019	1	0	20180918	1	169	066	hbv	000	y	A	011	013	010
1	53	rfa	20171012	unknown	c	017	1	0	20180918	1	166	070	hcv	000	y	A	009	028	010
1	51	resection	20171111	moderate	p	046	1	A	20180918	1	179	073	hbv	082	n	A	009	007	011
1	80	resection	20171019	moderate	p	085	1	B	20180917	1	157	076	all negative	000	n	A	010	008	009
1	43	rfa	20171127	moderate	p	018	1	0	20180914	1	163	070	hbv	002	y	A	009	026	012
2	76	rfa	20171218	unknown	c	015	1	0	20180914	1	154	047	hcv	020	y	A	012	018	011
1	53	rfa	20151008	well	p	030	1	A	20180913	1	164	066	alcohol	001	y	A	009	015	012
2	78	other	20170802	unknown	c	140	3A	B	20180913	1	157	056	all negative	024	y	A	007	013	010
2	73	tae	20171222	unknown	c	067	1	B	20180913	1	158	058	all negative	147	y	A	008	011	010
1	68	rfa	20171011	well	p	021	1	A	20180912	1	159	076	all negative	000	n	A	012	007	010
1	59	rfa	20171124	unknown	c	020	1	0	20180912	1	170	080	hbv	000	y	A	008	013	011
1	85	tae	20140416	unknown	c	049	1	A	20180911	1	169	074	all negative	206	y	A	012	012	010
1	59	rfa	20150819	moderate	p	030	1	A	20180911	1	165	054	hcv	000	y	A	023	003	010
1	45	resection	20171214	moderate	p	140	1	B	20180911	1	180	074	hbv	993	n	A	009	006	009
1	42	target	20140526	unknown	c	124	4B	C	20180910	0	174	065	hbv	993	y	A	011	010	010
1	73	rfa	20171223	well	p	024	1	A	20180907	1	151	099	hcv	000	n	A	027	005	009
1	82	rfa	20171122	moderate	p	021	2	A	20180906	1	162	074	hcv	000	y	A	024	008	010
1	58	resection	20171114	unknown	p	076	3A	B	20180905	1	166	066	all negative	089	y	A	008	006	010
1	46	tae	20171113	moderate	p	014	1	0	20180831	1	171	068	all negative	000	y	A	013	029	009
1	70	resection	20171217	moderate	p	083	3A	B	20180831	1	153	046	hcv	098	y	A	008	015	010
1	65	rfa	20151203	unknown	c	025	2	A	20180830	1	163	068	hbv	281	y	A	014	011	010
1	45	rfa	20170825	well	p	018	1	0	20180830	1	180	089	hbv	038	y	A	007	025	011
1	84	resection	20151109	moderate	p	044	1	A	20180829	1	166	063	hbv	019	y	A	015	022	011
2	47	rfa	20171114	unknown	c	021	1	A	20180828	1	158	092	hbv	000	y	A	006	007	010
1	48	resection	20171016	well	p	012	2	B	20180827	1	180	091	all negative	000	y	A	010	007	009
1	67	rfa	20140619	moderate	p	014	1	0	20180821	1	161	074	hcv	006	y	A	014	010	010
1	66	rfa	20141105	moderate	p	020	2	A	20180821	1	166	065	hcv	000	y	A	011	009	010
1	75	resection	20170917	moderate	p	030	1	A	20180821	1	172	068	hcv	013	n	A	011	008	010
1	65	resection	20171016	moderate	p	025	1	A	20180821	1	169	073	hcv	003	y	A	013	013	011
2	77	rfa	20171211	unknown	c	019	2	D	20180821	1	158	060	hcv	000	y	A	009	010	010
1	66	tae	20171223	moderate	p	026	2	A	20180821	1	180	084	hcv	003	y	A	014	011	011
1	54	rfa	20171206	unknown	c	030	2	A	20180815	1	172	076	hbv	020	n	A	012	007	009
2	68	rfa	20171002	moderate	p	016	1	0	20180814	1	153	049	hcv	013	n	A	007	009	010
1	65	rfa	20130529	unknown	c	021	1	0	20180813	1	168	068	hcv	004	y	A	010	011	011
1	54	tae	20130601	unknown	c	019	2	A	20180813	1	165	059	hcv	002	y	A	010	016	012
1	65	resection	20170814	moderate	p	025	1	A	20180813	1	172	069	hbv	001	n	A	011	006	009
1	36	resection	20171017	moderate	p	018	1	0	20180813	1	177	065	hbv	387	n	A	007	009	010
1	63	resection	20130619	well	p	018	1	0	20180810	1	163	066	hbv	000	y	A	009	008	009
2	63	resection	20130724	moderate	p	024	1	0	20180810	1	159	062	hcv	001	n	A	007	006	009
1	67	tae	20170824	moderate	p	021	1	A	20180809	1	168	084	hcv	000	n	A	010	010	010
1	65	target	20170828	unknown	p	080	3C	C	20180809	1	168	062	hcv	616	y	B	009	016	011
2	73	rfa	20130424	unknown	c	025	1	A	20180807	1	157	058	hcv	000	y	A	008	005	009
1	75	rfa	20170809	unknown	c	019	1	0	20180807	1	170	064	hcv	000	n	A	113	007	010
1	71	resection	20170804	unknown	p	045	2	B	20180806	1	157	055	hbv	001	n	A	010	010	010
1	45	resection	20130429	moderate	p	087	1	B	20180803	1	169	073	hbv	000	y	B	009	016	010
1	44	resection	20130607	well	p	021	1	A	20180801	1	176	064	hbv	000	n	A	009	009	010
1	62	resection	20170808	moderate	p	040	1	A	20180801	1	159	056	hcv	000	y	A	018	014	012
2	64	rfa	20170920	moderate	p	044	1	A	20180799	0	162	069	hbv	007	y	B	006	012	011
1	50	rfa	20130413	moderate	p	040	1	A	20180731	1	166	113	hbv	001	y	A	009	008	010
1	65	transplant	20130524	moderate	p	071	3A	B	20180730	1	176	066	all negative	015	y	A	007	033	010
2	63	rfa	20170727	unknown	c	023	1	A	20180730	1	155	071	hcv	000	n	A	010	007	011
1	83	resection	20170718	moderate	p	020	1	A	20180726	1	166	071	hcv	003	y	A	010	014	011
1	58	resection	20170725	unknown	p	061	3A	B	20180726	1	165	056	hbv	993	n	A	009	012	011
2	59	rfa	20130818	unknown	c	033	1	A	20180725	1	160	078	hbv	000	y	B	005	017	015
1	37	tae	20140630	unknown	c	042	2	B	20180725	0	165	070	hbv	240	y	A	008	022	011
1	57	rfa	20170703	moderate	p	031	1	A	20180724	1	169	066	hbv	060	y	A	010	012	013
1	63	resection	20171207	moderate	p	020	1	A	20180723	1	173	098	hbv	003	y	A	011	011	010
1	60	resection	20170608	moderate	p	023	2	A	20180720	1	170	065	hcv	012	y	A	009	006	010
2	58	rfa	20171128	unknown	c	012	1	0	20180720	1	153	057	all negative	002	y	A	007	021	010
2	60	rfa	20170714	well	p	020	1	0	20180718	1	149	056	all negative	000	y	A	006	028	011
2	65	resection	20130520	moderate	p	056	1	B	20180717	1	152	051	hcv	000	n	A	007	006	009
1	59	rfa	20170613	unknown	c	033	2	A	20180717	1	172	102	hcv	061	y	A	011	021	011
1	57	tae	20130411	unknown	c	013	1	0	20180716	1	164	076	hbv	041	y	A	010	007	010
1	73	resection	20130412	moderate	p	065	1	B	20180716	1	167	059	all negative	001	n	A	029	007	009
2	60	resection	20170510	moderate	p	022	1	A	20180716	1	155	053	hbv	000	y	A	008	006	010
2	80	rfa	20170717	moderate	p	027	1	A	20180716	1	149	040	hcv	000	n	A	006	009	011
1	59	tae	20170302	unknown	c	018	2	A	20180713	1	170	079	all negative	002	y	A	009	014	011
2	52	resection	20170727	moderate	p	035	1	A	20180713	1	161	055	hbv	347	n	A	007	017	010
1	63	rfa	20130530	well	p	028	2	A	20180712	1	159	060	hcv	000	y	A	149	004	009
1	58	resection	20141023	moderate	p	025	1	A	20180712	1	162	067	hbv	000	y	A	007	016	010
1	57	resection	20130528	moderate	p	020	1	A	20180711	1	165	088	hcv	000	y	A	009	013	009
2	69	tae	20171110	unknown	c	048	1	C	20180711	1	162	066	hcv	009	y	A	067	003	010
1	64	rfa	20120222	unknown	c	021	2	A	20180710	0	167	084	hbv	000	y	A	028	015	011
2	75	rfa	20130523	unknown	c	027	1	A	20180710	1	159	061	hbv	000	y	A	007	009	010
1	49	rfa	20171113	moderate	p	027	2	A	20180710	1	167	060	hbv	000	y	A	007	018	012
1	78	rfa	20170715	unknown	c	021	2	A	20180709	1	156	050	hcv	000	n	A	052	006	010
1	064	rfa	20111004	moderate	p	019	2	0	20180706	0	163	083	hbv	000	y	A	019	005	010
1	42	other	20130713	unknown	c	130	3B	C	20180706	1	173	067	hbv	993	y	A	008	016	013
1	65	transplant	20160901	moderate	p	015	1	C	20180706	0	166	060	hbv	000	y	B	007	008	012
1	69	resection	20170613	moderate	p	017	1	A	20180706	1	165	058	hcv	000	y	A	010	006	010
1	77	tae	20170802	moderate	p	130	3A	B	20180706	1	173	052	hbv	013	y	A	015	010	013
2	74	other	20171016	unknown	c	050	1	C	20180705	1	152	068	hcv	001	y	B	013	090	010
2	69	resection	20130402	moderate	p	012	1	0	20180703	1	154	058	hcv	000	y	A	008	010	010
1	70	rfa	20130614	unknown	c	020	2	A	20180703	1	168	069	hbv	000	y	A	008	014	010
1	64	tae	20171127	moderate	p	030	2	B	20180703	1	172	060	hcv	000	y	A	011	017	010
2	59	transplant	20130506	unknown	p	006	2	D	20180702	1	160	053	hcv	000	y	B	006	024	015
1	46	resection	20130529	moderate	p	021	1	A	20180702	1	174	065	hbv	015	y	A	008	011	010
1	64	tae	20160923	unknown	c	029	4B	C	20180701	0	159	070	hcv	000	y	B	008	039	010
1	69	rfa	20140525	unknown	p	029	4B	C	20180699	0	166	063	hcv	062	y	A	008	015	010
1	41	target	20170606	unknown	c	085	3B	C	20180629	1	174	100	hbv	091	n	A	007	007	010
1	65	resection	20171108	moderate	p	083	3B	C	20180629	1	175	081	hcv	002	y	A	011	015	011
1	49	resection	20171128	moderate	p	018	1	0	20180628	1	165	059	hbv	005	y	A	012	015	010
2	73	rfa	20130425	poor	p	016	1	0	20180625	1	161	062	hcv	017	y	A	010	009	010
1	59	resection	20130425	moderate	p	030	1	A	20180625	1	166	072	hbv	000	n	A	008	011	010
1	50	rfa	20130429	unknown	c	014	1	A	20180625	1	158	055	hcv	001	y	B	007	033	011
2	72	tae	20171104	unknown	c	015	2	A	20180625	1	155	053	hbv	000	y	A	008	005	009
1	76	target	20130630	moderate	p	070	3B	C	20180623	1	167	064	hbv	001	n	A	010	009	009
1	38	resection	20170725	poor	p	025	1	0	20180622	1	186	079	hbv	064	n	A	023	015	010
1	35	resection	20170929	moderate	p	130	3A	C	20180622	1	184	073	hbv	993	n	A	012	011	010
1	57	resection	20130529	moderate	p	092	2	C	20180621	1	166	067	hbv	000	n	A	009	010	010
1	41	rfa	20171011	moderate	p	028	2	A	20180619	1	178	072	hbv	153	y	A	120	004	010
1	45	tae	20171017	unknown	c	026	2	B	20180619	1	174	081	hbv	000	y	B	008	012	010
1	75	tae	20170619	unknown	c	023	2	A	20180616	1	163	067	hcv	002	y	A	014	009	010
1	53	tae	20170518	unknown	c	034	3C	A	20180615	1	unknown	unknown	all negative	013	y	A	011	018	013
2	66	rfa	20170518	unknown	c	027	2	A	20180614	1	155	058	all negative	000	y	A	006	010	012
2	65	tae	20130207	unknown	c	025	1	A	20180613	1	158	056	hcv	005	y	A	089	009	009
2	60	tae	20130408	unknown	c	018	1	0	20180613	1	154	052	hcv	103	y	A	009	010	010
1	64	resection	20110919	moderate	p	099	3A	B	20180612	0	178	078	all negative	000	n	A	007	011	010
1	63	tae	20130417	unknown	c	032	2	B	20180612	1	171	077	hbv	004	y	A	012	012	010
1	78	rfa	20130602	well	p	025	1	A	20180612	1	166	054	hcv	000	y	A	011	015	012
1	65	resection	20170904	moderate	p	032	1	A	20180612	1	159	053	hcv	000	y	A	013	004	009
2	62	resection	20171116	moderate	p	018	1	A	20180612	1	169	068	hcv	000	n	A	007	003	010
1	52	transplant	20130417	moderate	p	035	1	A	20180611	1	168	073	hcv	001	y	B	007	028	011
2	38	resection	20170117	moderate	p	128	3A	B	20180611	1	156	041	hbv	993	n	A	007	006	010
1	63	rfa	20170508	unknown	c	031	2	B	20180611	1	164	061	hbv	001	y	A	010	009	011
2	57	resection	20171218	moderate	p	030	1	A	20180611	1	162	057	hbv	000	y	A	007	014	009
1	76	tae	20130228	unknown	c	013	1	0	20180608	1	165	053	hbv	001	y	A	021	010	010
1	58	target	20170817	unknown	p	050	3B	C	20180608	1	160	070	hcv	000	y	A	012	020	011
1	50	resection	20170619	moderate	p	036	1	A	20180607	1	171	055	alcohol	003	n	A	008	008	010
1	59	resection	20170120	moderate	p	010	1	0	20180606	1	176	061	hbv	008	n	A	013	011	010
2	84	rfa	20170718	moderate	p	030	2	A	20180606	1	148	058	hcv	008	y	A	008	009	010
1	53	resection	20170929	well	p	030	2	B	20180605	1	173	082	hbv	000	y	A	010	010	010
2	82	rfa	20170717	moderate	p	021	1	A	20180604	1	153	040	hbv	000	n	A	009	005	011
1	70	target	20171012	moderate	p	110	3B	C	20180604	1	158	065	hbv	005	y	A	009	026	011
1	48	rfa	20141129	unknown	c	017	1	A	20180603	0	178	059	alcohol	000	y	B	010	024	013
2	67	resection	20130726	moderate	p	029	2	A	20180601	0	167	073	hbv	000	y	A	009	015	010
1	48	other	20171024	poor	p	142	4B	C	20180599	0	164	125	alcohol	021	y	B	010	096	016
1	77	resection	20151218	moderate	p	047	1	A	20180531	0	161	062	all negative	000	n	A	008	010	011
1	72	other	20170809	well	p	038	1	A	20180531	1	162	073	all negative	000	n	A	016	010	010
2	78	rfa	20170627	unknown	c	015	1	0	20180530	1	148	058	all negative	000	y	A	010	009	009
1	81	resection	20170829	well	p	012	1	0	20180530	1	174	065	hbv	000	n	A	010	009	009
1	53	tae	20170901	unknown	c	040	2	B	20180530	1	169	077	hbv	000	y	A	013	004	010
1	59	tae	20130206	unknown	c	017	1	0	20180529	1	163	057	hbv	007	y	A	015	013	011
1	74	rfa	20130321	unknown	c	030	2	A	20180529	1	161	051	hbv	001	y	A	010	014	011
1	59	resection	20130523	moderate	p	030	2	A	20180528	1	169	081	hbv	010	y	A	010	007	010
1	83	tae	20150623	unknown	c	072	3A	C	20180528	1	170	067	hbv	993	y	A	011	009	012
1	52	BSC	20141015	unknown	c	100	3B	D	20180527	0	175	085	hcv	000	y	C	012	017	012
1	64	resection	20130220	well	p	034	1	A	20180525	1	174	083	hcv	000	n	A	009	007	009
1	49	resection	20170217	moderate	p	145	3B	C	20180525	1	162	052	hbv	993	n	A	007	007	010
2	69	rfa	20170703	unknown	c	020	2	A	20180524	1	155	074	hcv	002	y	A	007	010	014
2	79	rfa	20170927	moderate	p	025	2	A	20180524	1	148	076	hcv	000	y	A	012	016	010
1	63	resection	20130201	moderate	p	032	1	A	20180522	1	161	059	hbv	006	n	A	009	009	010
1	71	resection	20130411	moderate	p	050	1	A	20180518	1	164	070	hcv	044	n	A	008	006	009
2	74	tae	20170504	unknown	c	035	1	C	20180518	1	150	unknown	hcv	001	y	A	006	008	010
1	66	rfa	20171116	unknown	c	034	2	B	20180518	1	168	071	hbv	003	n	A	010	006	010
1	75	resection	20171222	moderate	p	030	1	A	20180518	1	164	063	hcv	004	n	A	011	009	010
1	78	tae	20130625	unknown	c	020	1	A	20180517	1	163	065	hbv	000	y	B	016	007	012
2	71	rfa	20130510	moderate	p	013	1	0	20180515	1	148	066	hcv	001	y	A	007	006	009
1	54	rfa	20130621	unknown	c	013	1	0	20180515	1	164	059	hcv	011	y	A	013	013	009
1	74	resection	20130201	moderate	p	024	1	A	20180514	1	157	076	hbv	000	n	A	013	007	009
1	86	tae	20170417	unknown	c	037	1	C	20180514	1	170	054	hcv	993	y	A	014	017	011
1	65	rfa	20170513	unknown	c	023	2	A	20180514	1	166	066	hbv	001	y	A	014	014	011
2	64	resection	20170915	moderate	p	025	1	A	20180514	1	152	073	all negative	000	n	A	011	009	010
1	51	resection	20121227	moderate	p	030	1	A	20180512	0	166	074	hbv	000	n	A	009	007	011
2	72	resection	20130129	moderate	p	028	1	A	20180512	1	149	072	all negative	005	n	A	009	012	010
1	70	resection	20170829	moderate	p	022	3B	C	20180511	1	155	059	hbv	000	y	A	010	012	010
1	49	resection	20171009	moderate	p	020	1	0	20180511	1	175	073	hbv	006	n	A	010	009	011
2	60	rfa	20171011	moderate	p	022	1	A	20180511	1	155	058	hcv	001	y	B	007	025	012
2	65	transplant	20130103	unknown	p	032	1	D	20180509	1	154	045	hcv	001	y	C	007	023	012
1	82	resection	20130406	moderate	p	056	1	B	20180509	1	179	048	all negative	000	y	A	010	006	010
1	63	resection	20130118	moderate	p	017	1	0	20180508	1	158	064	hbv	001	n	A	007	008	009
1	36	resection	20170306	unknown	p	035	1	A	20180508	1	175	074	hbv	026	y	A	008	005	010
1	54	transplant	20130107	moderate	p	018	1	0	20180507	1	162	073	hbv	001	y	A	010	010	010
1	62	other	20160421	moderate	p	190	3A	B	20180505	0	169	068	hbv	000	n	A	011	012	012
1	57	tae	20130129	moderate	p	015	2	A	20180504	1	169	078	hcv	004	y	A	010	010	010
1	72	resection	20130602	moderate	p	015	2	A	20180504	1	164	047	hbv	000	y	A	010	003	009
1	61	rfa	20170302	moderate	p	017	2	A	20180504	1	165	080	hcv	000	y	A	014	005	010
1	55	resection	20170927	moderate	p	021	1	0	20180504	1	175	064	hcv	000	y	A	008	011	010
1	51	transplant	20130304	moderate	p	034	1	A	20180502	1	171	089	hcv	002	y	B	008	038	012
1	53	other	20140805	unknown	c	112	3A	C	20180502	0	188	073	hbv	666	y	A	008	011	010
1	45	target	20170927	unknown	c	160	4B	C	20180502	0	163	065	hbv	031	y	A	012	017	012
1	66	resection	20130116	well	p	021	1	0	20180430	1	157	064	hbv	000	n	A	010	011	010
2	62	rfa	20130312	moderate	p	019	1	0	20180430	1	152	060	hcv	002	y	A	011	008	009
1	59	resection	20130301	moderate	p	055	3C	B	20180427	1	159	061	all negative	000	n	A	010	005	009
1	64	rfa	20130510	unknown	c	016	1	0	20180427	1	160	055	hcv	000	y	A	012	010	009
1	50	tae	20130114	unknown	c	010	2	A	20180426	1	144	053	hcv	017	y	A	008	007	010
1	57	resection	20130605	moderate	p	030	1	A	20180426	1	unknown	unknown	hbv	019	n	A	010	012	009
1	38	resection	20170424	moderate	p	032	1	A	20180426	1	172	076	hbv	000	n	A	011	010	010
1	38	resection	20130612	moderate	p	025	1	A	20180425	1	157	068	hbv	146	n	A	010	008	010
1	61	rfa	20130117	moderate	p	020	1	0	20180424	1	160	072	hbv	000	y	A	008	012	011
1	60	resection	20130325	well	p	044	1	A	20180424	1	172	072	hbv	000	n	A	008	011	010
1	58	resection	20170306	moderate	p	020	1	0	20180424	1	169	069	hbv	000	n	A	008	009	010
1	55	tae	20170414	unknown	p	065	3A	B	20180424	1	168	083	hbv	003	y	A	010	013	011
1	55	tae	20131230	unknown	c	028	2	A	20180423	1	169	105	hbv	000	y	A	007	017	010
1	68	tae	20170717	unknown	c	027	1	A	20180423	1	163	064	hbv	036	y	A	009	017	013
2	70	rfa	20170310	moderate	p	032	1	A	20180420	1	157	053	all negative	317	n	A	006	016	010
1	67	resection	20170318	moderate	p	105	3A	C	20180420	1	178	058	hbv	020	n	A	013	016	010
1	51	resection	20170915	moderate	p	042	1	A	20180420	1	162	073	hbv	000	n	A	009	014	011
1	79	tae	20171117	moderate	p	060	1	C	20180420	1	167	053	hbv	000	y	A	011	010	011
2	50	resection	20130524	moderate	p	016	1	A	20180419	1	158	059	hcv	005	n	A	007	006	010
1	51	resection	20170929	poor	p	030	1	A	20180419	1	167	073	all negative	054	y	A	009	011	011
1	65	resection	20130314	moderate	p	030	1	A	20180418	1	175	062	hbv	000	n	A	005	011	010
2	59	resection	20130414	moderate	p	110	3B	C	20180417	1	154	056	hbv	993	y	A	006	007	010
1	70	tae	20130118	unknown	c	036	1	A	20180416	1	170	063	hbv	016	y	A	011	007	011
1	64	tae	20150729	unknown	c	026	1	A	20180416	0	169	058	hcv	001	y	A	009	013	010
1	60	resection	20150126	moderate	p	032	1	A	20180413	1	165	063	hbv	006	y	A	009	008	010
2	51	other	20161230	unknown	c	074	3A	B	20180413	0	157	062	hbv	041	y	A	007	005	010
1	41	resection	20130107	moderate	p	015	1	0	20180412	1	172	072	hbv	000	y	A	009	008	010
2	64	tae	20160201	moderate	p	020	2	A	20180412	0	150	053	hbv	068	y	A	007	006	010
1	64	tae	20110321	unknown	c	016	1	0	20180411	1	160	062	hbv	000	y	A	011	013	012
1	58	tae	20170220	moderate	p	040	2	B	20180410	1	168	075	hcv	017	y	A	010	019	010
1	59	resection	20130401	moderate	p	042	3C	A	20180409	1	167	058	hbv	000	n	A	015	008	010
1	52	resection	20130413	moderate	p	038	1	A	20180409	1	167	060	hcv	001	y	A	009	006	009
1	83	rfa	20150910	moderate	p	035	1	D	20180407	1	163	040	hcv	000	n	A	011	006	011
1	64	rfa	20150706	unknown	c	011	1	0	20180402	1	160	067	hcv	000	y	A	008	008	011
1	56	resection	20170317	moderate	p	037	1	A	20180402	1	173	112	alcohol	000	n	A	011	006	009
1	45	resection	20170523	poor	p	017	1	A	20180402	1	173	085	all negative	065	n	A	023	005	009
1	55	other	20171027	unknown	p	100	3B	C	20180401	0	163	075	hcv	641	y	B	011	026	012
1	46	rfa	20170104	unknown	c	029	2	A	20180399	0	173	104	hbv	048	y	A	007	034	010
1	41	resection	20170207	moderate	p	025	1	A	20180330	1	178	082	all negative	000	n	A	008	009	010
1	67	resection	20170607	moderate	p	026	1	A	20180330	1	152	059	hbv	000	n	A	009	008	009
1	60	tae	20170803	unknown	c	048	1	A	20180330	1	171	074	hcv	000	y	A	013	009	009
2	71	rfa	20120207	moderate	p	031	1	A	20180329	0	149	054	hcv	000	y	A	005	013	010
1	60	rfa	20150121	unknown	c	013	1	0	20180329	1	168	065	hbv	000	y	A	010	009	011
2	55	rfa	20130207	unknown	c	013	1	0	20180328	1	152	054	hbv	031	n	A	007	008	010
1	74	tae	20150504	unknown	c	070	1	B	20180327	1	171	078	all negative	076	y	A	011	006	010
1	84	tae	20170605	unknown	c	048	2	A	20180327	1	158	086	all negative	000	y	A	011	005	015
1	56	resection	20170701	well	p	035	2	B	20180327	1	178	091	hbv	000	y	A	009	004	010
2	63	rfa	20130408	well	p	016	1	0	20180326	0	148	047	hcv	000	y	A	131	006	010
1	56	transplant	20170516	unknown	p	016	1	0	20180326	1	177	083	hcv	000	y	A	009	010	010
1	66	tae	20170908	unknown	p	048	2	B	20180325	1	157	051	hcv	006	n	A	010	009	010
1	37	resection	20120918	well	p	053	1	A	20180323	1	171	067	hbv	076	y	A	009	011	010
1	73	resection	20170509	moderate	p	029	1	A	20180323	1	160	052	hbv	000	y	A	009	010	010
1	70	rfa	20140521	unknown	c	024	2	A	20180321	1	165	059	hcv	000	n	A	009	007	009
1	58	rfa	20170210	well	p	021	2	A	20180320	1	163	056	alcohol	000	y	A	016	021	011
2	79	rfa	20170508	well	p	023	1	A	20180320	1	140	040	hcv	000	n	A	007	011	013
1	69	resection	20121231	moderate	p	027	1	A	20180319	1	154	051	hbv	272	y	A	008	012	009
1	40	resection	20130118	moderate	p	032	1	A	20180319	1	173	075	hbv	003	y	A	007	007	012
2	55	tae	20150921	unknown	c	017	2	A	20180319	0	159	081	hbv	000	y	A	009	016	011
1	77	tae	20170223	moderate	p	051	1	B	20180317	0	165	060	hcv	001	y	B	008	027	013
1	65	resection	20121228	moderate	p	025	2	A	20180316	1	160	074	hcv	000	n	A	012	013	009
1	77	other	20141222	unknown	p	068	3B	C	20180315	1	162	049	hcv	041	n	A	012	012	010
1	71	BSC	20170705	unknown	c	070	3A	D	20180314	1	166	051	hbv	001	y	B	008	022	012
1	72	resection	20130118	moderate	p	052	1	B	20180312	1	169	076	hbv	547	n	A	011	008	011
1	61	tae	20170301	well	p	019	2	A	20180312	1	163	073	hbv	000	y	A	011	010	010
1	68	tae	20170321	unknown	c	024	2	B	20180312	1	169	080	hbv	000	y	A	009	032	012
1	48	rfa	20170425	moderate	p	022	1	A	20180309	1	172	102	hcv	002	y	A	010	008	010
2	60	rfa	20170509	moderate	p	030	1	A	20180309	1	156	050	hcv	001	y	B	006	017	014
2	62	rfa	20130121	unknown	c	024	2	B	20180308	1	162	067	hbv	001	y	A	007	012	011
1	066	rfa	20121220	unknown	c	018	1	0	20180306	1	162	086	hcv	039	n	A	018	005	010
2	61	rfa	20170213	well	p	032	1	A	20180306	1	157	072	hcv	000	y	B	023	015	014
2	63	rfa	20170713	unknown	c	020	1	0	20180306	1	157	048	hbv	000	y	A	006	012	011
2	72	tae	20130730	moderate	p	075	3A	B	20180304	0	154	059	hbv	000	y	A	006	009	012
1	54	rfa	20130313	unknown	c	019	1	0	20180302	1	167	063	hbv	000	y	A	008	008	010
1	40	resection	20170222	moderate	p	023	1	A	20180302	1	171	079	hbv	027	y	A	012	008	010
1	44	other	20170402	unknown	c	100	3C	C	20180302	1	165	062	hbv	109	y	A	007	010	010
1	67	rfa	20170412	unknown	c	028	1	A	20180302	1	161	073	hbv	000	y	A	010	020	012
1	62	resection	20170628	moderate	p	040	1	A	20180302	1	177	073	hcv	123	y	A	053	009	010
1	55	rfa	20170517	unknown	c	018	1	A	20180299	0	172	054	hbv	004	y	B	014	024	014
2	71	rfa	20121205	well	p	016	1	0	20180227	1	158	048	hcv	002	y	A	010	011	011
1	57	resection	20130202	moderate	p	025	1	A	20180227	1	162	066	hbv	004	n	A	012	007	009
2	77	rfa	20130117	moderate	p	unknown	1	0	20180226	1	155	069	hbv	027	y	A	014	009	013
2	72	rfa	20130307	unknown	c	021	1	A	20180226	1	149	062	hcv	001	y	A	009	010	010
1	68	resection	20170501	moderate	p	083	1	B	20180226	1	170	070	all negative	001	y	A	011	010	011
1	70	rfa	20170518	moderate	p	025	2	C	20180226	1	167	082	hbv	000	y	A	019	008	010
1	37	tae	20170329	well	p	038	2	B	20180223	1	170	067	alcohol	000	y	B	012	019	015
1	64	resection	20170615	moderate	p	045	1	A	20180223	1	169	065	hbv	024	n	A	010	007	010
1	56	resection	20170502	moderate	p	024	1	A	20180222	1	173	067	hcv	000	y	A	011	008	010
1	58	target	20120920	moderate	p	150	3B	C	20180221	1	161	058	hcv	993	n	A	008	015	012
1	68	transplant	20121215	moderate	p	038	3B	C	20180221	1	170	068	hbv	063	y	A	008	024	012
1	47	target	20171205	unknown	p	079	4B	D	20180220	0	unknown	unknown	hbv	066	y	B	012	062	012
1	34	target	20171123	unknown	c	170	4B	C	20180216	0	173	060	hbv	993	n	A	011	008	011
1	53	rfa	20130110	unknown	c	012	1	0	20180214	1	173	067	hcv	005	y	A	009	013	011
1	46	resection	20121110	moderate	p	007	2	A	20180213	1	174	078	hcv	010	y	A	017	008	010
1	64	rfa	20150305	unknown	c	027	2	A	20180213	0	155	061	hcv	002	y	A	010	009	010
1	62	rfa	20130109	unknown	c	017	1	0	20180212	1	171	066	hbv	002	y	A	014	014	009
2	65	rfa	20170408	moderate	p	018	1	0	20180212	1	152	062	hcv	107	n	A	007	005	010
1	59	rfa	20170601	unknown	c	020	1	0	20180212	1	173	080	hbv	000	y	A	012	009	011
2	78	other	20171114	unknown	c	118	3B	C	20180212	0	141	041	hcv	993	y	B	009	016	012
2	69	resection	20120920	moderate	p	030	2	A	20180209	1	156	068	hcv	029	n	A	008	006	010
1	69	tae	20121109	moderate	p	047	2	B	20180209	1	156	062	hcv	001	y	A	007	012	010
2	33	resection	20130202	moderate	p	038	1	A	20180209	1	169	053	hbv	993	y	A	006	006	011
2	68	rfa	20130318	unknown	c	015	1	0	20180209	1	152	073	hcv	000	y	A	008	012	010
1	61	resection	20130328	moderate	p	011	1	0	20180209	1	167	062	hbv	008	n	A	009	010	010
2	71	resection	20170522	moderate	p	017	1	0	20180209	1	152	053	hcv	000	y	A	009	008	009
1	60	tae	20170606	unknown	c	019	2	A	20180209	1	167	073	hcv	001	y	A	010	007	011
1	65	transplant	20120907	unknown	p	039	2	B	20180207	1	157	069	hcv	005	y	A	010	017	012
1	59	resection	20121019	moderate	p	070	3A	B	20180206	1	159	065	hbv	015	y	A	010	014	012
1	59	resection	20170406	moderate	p	018	1	A	20180206	1	168	061	hbv	000	n	A	011	012	010
1	66	resection	20121019	moderate	p	030	1	A	20180205	1	173	080	hbv	002	y	A	008	014	010
2	73	resection	20170206	moderate	p	015	1	0	20180202	1	146	042	hcv	000	y	A	009	008	011
1	60	resection	20170322	moderate	p	045	2	B	20180202	1	168	049	all negative	103	y	A	011	007	010
1	80	resection	20170109	moderate	p	037	1	A	20180201	1	166	062	hbv	259	n	A	013	009	010
1	58	rfa	20110329	unknown	p	030	1	A	20180199	0	158	068	all negative	000	y	A	006	029	014
1	77	BSC	20170804	moderate	p	075	1	C	20180199	0	162	055	alcohol	000	n	B	007	005	010
2	42	resection	20121203	moderate	p	025	1	A	20180131	1	162	058	hbv	122	n	A	008	007	010
2	58	tae	20170213	moderate	p	046	2	B	20180130	1	155	065	hcv	001	y	A	007	014	010
1	53	rfa	20170221	well	p	021	1	0	20180130	1	171	065	all negative	000	y	A	141	004	010
2	66	tae	20170519	unknown	c	017	2	A	20180130	1	156	055	hcv	169	y	B	006	009	012
1	49	rfa	20120904	unknown	c	020	1	0	20180129	1	162	069	alcohol	000	y	A	007	014	010
1	58	tae	20170103	moderate	p	036	1	A	20180129	1	168	094	hcv	001	y	A	010	012	010
2	62	rfa	20170207	moderate	p	026	1	C	20180129	1	156	087	hcv	000	y	A	012	011	012
1	45	resection	20170303	moderate	p	016	1	0	20180129	1	178	077	hcv	001	y	A	010	007	010
2	76	rfa	20170307	unknown	c	018	1	0	20180129	1	157	066	hcv	002	y	A	005	019	012
1	52	rfa	20170517	unknown	c	027	1	A	20180129	1	167	076	hcv	001	y	A	007	024	011
1	44	resection	20170207	moderate	p	017	1	A	20180126	1	168	076	hbv	019	y	A	010	009	011
1	72	tae	20171006	moderate	p	093	3A	B	20180126	0	162	062	all negative	002	y	A	007	007	012
1	78	resection	20121025	moderate	p	035	1	A	20180125	1	164	052	hcv	000	y	A	015	006	010
2	76	rfa	20170110	unknown	c	023	1	A	20180125	1	149	058	hcv	000	y	A	009	007	010
1	63	rfa	20170210	unknown	c	026	1	A	20180125	1	160	073	hbv	020	y	A	010	008	010
2	75	rfa	20170303	unknown	c	029	2	A	20180125	1	141	066	hcv	013	y	B	008	017	013
1	75	tae	20170823	moderate	p	083	3B	C	20180125	1	163	062	hcv	000	y	A	013	009	011
1	69	resection	20120917	well	p	043	1	A	20180123	1	160	063	all negative	000	n	A	013	007	009
2	78	rfa	20170327	unknown	c	024	2	A	20180123	1	151	055	hcv	028	y	A	017	011	010
1	76	resection	20120220	moderate	p	065	3A	B	20180122	1	167	054	hbv	000	n	A	009	009	010
1	62	tae	20170119	unknown	c	017	2	A	20180122	1	161	063	hbv	095	y	A	009	021	009
2	61	resection	20170320	moderate	p	020	2	A	20180122	1	146	043	hcv	000	n	A	010	003	010
2	81	rfa	20170504	unknown	c	015	1	0	20180122	1	145	048	hbv	005	y	A	008	009	010
1	48	resection	20120905	moderate	p	038	1	A	20180119	1	173	089	hbv	039	y	A	010	014	012
1	56	resection	20121029	well	p	053	1	B	20180119	1	169	071	alcohol	000	n	A	012	006	010
2	77	rfa	20170104	unknown	c	018	1	0	20180119	1	140	058	hcv	041	y	A	007	014	010
2	79	resection	20170404	well	p	028	1	A	20180119	1	152	060	hbv	000	y	A	006	006	011
1	59	resection	20130226	moderate	p	021	1	A	20180118	1	170	071	hbv	006	n	A	009	009	009
1	77	rfa	20170429	unknown	c	025	2	A	20180118	1	169	074	hbv	000	y	A	013	008	010
1	59	resection	20120926	well	p	055	1	B	20180117	1	160	061	hbv	000	n	A	028	006	009
2	54	resection	20121213	well	p	015	1	A	20180117	1	155	058	hcv	000	n	A	005	011	010
1	71	resection	20121213	moderate	p	026	1	A	20180117	1	173	060	hcv	000	n	A	009	007	012
1	62	resection	20130507	well	p	044	1	A	20180117	0	158	062	hbv	000	n	A	139	007	009
1	56	resection	20170118	moderate	p	016	1	0	20180117	1	167	083	hcv	109	y	A	011	015	011
2	62	resection	20121008	moderate	p	118	3C	C	20180116	1	158	unknown	all negative	040	n	A	007	008	010
2	54	tae	20170730	unknown	c	unknown	1	0	20180116	1	162	065	hbv	017	n	A	008	007	009
1	53	rfa	20161130	unknown	c	031	2	B	20180115	1	171	072	hbv	000	y	A	010	005	009
1	66	resection	20170329	moderate	p	022	1	0	20180115	1	176	079	hbv	010	y	A	011	016	010
2	58	resection	20120921	moderate	p	018	1	A	20180112	1	149	049	hcv	000	n	A	008	007	009
2	57	rfa	20121023	moderate	p	016	1	0	20180112	1	156	062	hcv	070	y	A	007	013	009
1	59	tae	20121103	unknown	c	022	1	A	20180112	1	170	077	hbv	003	y	A	012	015	011
1	58	resection	20170221	moderate	p	024	1	0	20180112	1	158	055	hbv	006	y	A	008	005	010
2	66	rfa	20170215	unknown	c	015	1	0	20180111	1	160	066	hcv	000	y	A	007	012	010
2	45	resection	20170222	moderate	p	013	1	0	20180111	1	158	052	hcv	000	n	A	007	007	010
2	70	tae	20121218	unknown	c	020	1	0	20180109	1	157	061	hbv	017	y	A	006	009	012
1	63	resection	20170109	moderate	p	015	1	0	20180109	1	165	074	hcv	000	y	A	009	012	010
1	78	resection	20170113	moderate	p	033	1	A	20180109	1	174	074	hbv	000	y	A	009	012	011
1	75	target	20170314	moderate	p	100	4A	C	20180109	1	165	061	hcv	993	y	A	008	012	012
1	48	tae	20171016	unknown	c	070	2	C	20180109	1	170	082	all negative	993	y	A	006	025	012
2	74	rfa	20121011	moderate	p	020	1	0	20180108	1	150	064	all negative	000	y	A	009	021	010
1	29	resection	20121109	moderate	p	050	3C	B	20180108	1	181	066	hbv	003	n	A	010	007	010
2	59	rfa	20121128	unknown	c	033	1	A	20180108	1	158	056	hcv	148	y	A	007	010	011
1	67	resection	20170320	moderate	p	012	1	0	20180105	1	162	074	hcv	004	n	A	017	005	010
2	78	rfa	20170112	moderate	p	037	1	A	20180103	1	152	062	all negative	000	y	A	014	005	010
2	65	resection	20170330	moderate	p	019	2	A	20180102	1	161	067	hbv	000	y	A	008	006	010
1	56	tae	20151104	unknown	c	032	2	B	20171230	0	176	073	hcv	002	y	B	010	013	012
1	54	BSC	20171124	moderate	p	180	4B	C	20171229	0	161	056	hbv	065	y	A	055	041	014
1	63	tae	20170112	unknown	c	024	1	A	20171228	1	161	078	all negative	001	y	A	010	009	011
2	69	resection	20130422	poor	p	022	1	0	20171227	0	156	052	all negative	000	y	A	006	020	009
1	77	tae	20170724	unknown	c	027	2	A	20171226	1	164	056	hbv	000	y	A	010	011	010
1	46	resection	20170825	poor	p	040	1	C	20171226	0	158	049	hcv	001	y	A	111	006	011
1	62	resection	20121117	well	p	020	1	0	20171222	1	168	059	hcv	039	n	A	017	012	010
2	68	resection	20170214	moderate	p	021	1	0	20171221	1	153	056	hbv	000	n	A	007	007	010
1	67	resection	20170206	moderate	p	027	1	A	20171219	1	171	075	hbv	000	y	A	008	008	010
2	68	transplant	20121030	moderate	p	015	2	A	20171218	1	148	053	hcv	000	y	A	005	013	010
1	35	resection	20121116	moderate	p	020	1	0	20171218	1	171	063	hbv	003	n	A	008	007	010
2	68	rfa	20170518	unknown	c	018	1	0	20171215	1	152	069	hcv	000	y	A	008	014	010
2	83	rfa	20130828	moderate	p	016	1	0	20171214	0	143	041	hcv	015	y	A	007	004	010
1	63	rfa	20170221	moderate	p	021	2	A	20171214	1	163	072	hbv	000	y	A	009	004	010
2	70	resection	20170509	moderate	p	024	3A	B	20171214	1	150	044	hcv	016	n	A	006	019	010
2	69	resection	20170428	moderate	p	056	1	A	20171213	1	156	079	hcv	000	n	A	010	005	010
1	47	resection	20120928	moderate	p	043	1	A	20171211	1	178	092	hbv	000	n	A	009	015	010
2	61	BSC	20171023	unknown	c	118	3C	D	20171210	0	unknown	063	hbv	821	y	C	042	264	022
1	50	target	20151230	unknown	p	041	3C	C	20171209	0	unknown	unknown	hbv	005	y	A	010	007	011
1	59	rfa	20161021	moderate	p	040	1	A	20171208	0	169	117	hbv	004	y	A	009	013	011
1	49	resection	20170111	moderate	p	020	1	A	20171208	1	161	063	hbv	000	n	A	010	005	010
1	62	rfa	20170110	unknown	c	024	1	A	20171206	1	177	071	hcv	000	y	A	009	010	010
1	64	rfa	20120905	well	p	039	1	A	20171205	1	167	073	hcv	000	n	A	014	004	010
2	71	rfa	20160929	moderate	p	018	1	0	20171204	0	150	056	hcv	002	y	A	004	003	010
1	72	rfa	20131015	moderate	p	027	2	B	20171203	0	167	047	hbv	018	y	A	016	006	010
1	64	resection	20130613	moderate	p	060	3A	B	20171202	0	166	069	hbv	000	n	A	011	003	009
1	52	tae	20121205	unknown	c	058	3A	C	20171199	0	171	064	hbv	080	y	A	009	040	017
1	81	BSC	20170825	unknown	c	160	3A	C	20171199	0	160	044	hbv	129	y	B	007	041	010
1	61	tae	20170103	unknown	c	unknown	1	A	20171130	1	163	080	hcv	329	y	B	011	024	012
1	56	rfa	20120924	unknown	c	021	1	0	20171129	1	165	070	hcv	003	y	A	010	009	010
1	56	target	20171101	unknown	c	130	3B	C	20171128	0	173	095	hcv	053	y	B	010	023	012
1	50	tae	20121001	unknown	c	027	1	A	20171127	1	178	084	hbv	000	y	B	006	018	012
1	74	tae	20161205	unknown	c	048	2	B	20171127	1	161	067	alcohol	015	n	A	010	005	010
1	66	rfa	20170104	moderate	p	025	1	A	20171127	1	161	067	hcv	002	y	A	010	012	013
2	69	tae	20170626	moderate	p	031	2	B	20171127	1	151	047	hbv	000	y	A	007	010	011
1	78	tae	20160614	unknown	c	109	3A	B	20171126	0	170	064	all negative	062	y	A	010	014	011
1	83	resection	20121210	moderate	p	018	1	0	20171124	1	156	064	hcv	004	y	A	011	019	010
1	41	resection	20170803	well	p	015	1	0	20171123	1	174	080	hbv	000	n	A	014	016	009
1	80	rfa	20151204	well	p	016	2	A	20171122	0	152	054	hcv	009	y	A	020	011	010
1	64	resection	20161026	moderate	p	052	1	A	20171122	1	163	075	all negative	000	y	A	010	009	011
1	069	rfa	20161214	moderate	p	064	3A	B	20171122	1	159	078	hbv	001	y	A	010	008	011
1	76	transplant	20121015	moderate	p	023	1	A	20171121	1	156	061	hcv	000	n	A	010	008	012
1	62	resection	20161024	moderate	p	175	1	B	20171121	1	165	058	hbv	000	n	A	008	008	010
2	67	resection	20120924	moderate	p	022	2	A	20171120	1	148	052	hbv	000	y	A	009	009	010
1	48	resection	20161205	moderate	p	027	1	A	20171120	1	170	063	hbv	000	n	A	008	009	010
1	48	transplant	20161220	unknown	p	021	2	D	20171120	1	170	100	all negative	000	y	B	006	031	013
1	59	other	20161223	unknown	p	170	4B	C	20171120	1	171	073	all negative	020	n	A	009	015	010
2	56	rfa	20160705	unknown	c	021	1	A	20171119	0	157	061	hbv	102	y	A	014	009	010
1	51	tae	20150330	well	p	053	2	B	20171118	0	171	061	hcv	000	y	B	010	014	010
1	65	resection	20161028	moderate	p	047	1	B	20171117	1	158	059	hbv	993	n	A	010	013	010
1	40	rfa	20161015	unknown	c	022	2	A	20171114	1	175	061	alcohol	000	y	B	007	053	014
2	64	rfa	20150916	moderate	p	027	1	A	20171113	0	150	051	hcv	000	n	A	007	014	011
1	61	rfa	20160817	moderate	p	025	1	A	20171113	1	165	086	hbv	000	y	A	008	015	023
1	56	transplant	20160823	unknown	p	039	2	B	20171113	1	167	084	hcv	000	y	A	008	016	017
2	62	rfa	20161024	well	p	037	1	A	20171113	1	152	071	hcv	075	y	A	008	015	013
2	57	transplant	20161122	moderate	p	011	2	D	20171113	1	158	064	hcv	000	y	C	006	034	018
1	60	resection	20170109	moderate	p	065	3A	B	20171113	1	172	093	hcv	000	y	A	009	009	010
1	48	rfa	20170618	moderate	p	031	1	A	20171113	1	172	072	hbv	045	y	A	011	011	010
1	50	rfa	20111101	unknown	c	023	1	A	20171111	0	169	081	hcv	001	y	B	007	023	014
1	56	resection	20140203	moderate	p	125	3C	B	20171111	0	168	075	hbv	993	n	A	015	009	010
1	82	tae	20170421	well	p	076	3A	D	20171111	0	168	084	all negative	000	n	B	021	011	011
1	38	resection	20121014	moderate	p	042	1	B	20171110	1	177	089	hbv	000	n	A	009	004	010
1	59	resection	20140529	moderate	p	045	1	A	20171110	0	164	069	hcv	000	y	A	008	015	011
1	61	rfa	20161222	well	p	024	1	A	20171110	1	172	111	hbv	001	y	A	009	015	011
1	64	rfa	20161004	unknown	c	027	1	A	20171109	1	164	057	hbv	000	n	A	011	006	010
1	34	resection	20141118	moderate	p	061	3A	B	20171107	0	175	084	hbv	029	n	A	006	009	009
1	52	tae	20150430	unknown	c	035	2	B	20171104	0	177	087	hbv	027	y	A	011	015	012
1	55	tae	20120719	unknown	c	028	1	0	20171103	1	165	072	hcv	066	y	A	010	015	011
1	069	resection	20120728	moderate	p	067	1	B	20171103	1	160	059	hbv	004	y	A	016	011	011
1	63	rfa	20161011	unknown	c	025	1	A	20171103	1	163	079	hcv	001	y	A	009	013	011
1	054	tae	20110513	moderate	p	015	1	0	20171101	0	171	087	hcv	003	y	A	009	010	011
1	71	resection	20161008	moderate	p	032	1	A	20171030	1	160	059	hcv	037	n	A	013	008	010
1	57	target	20170617	unknown	p	100	4B	C	20171030	0	161	082	all negative	993	n	A	019	012	011
2	76	resection	20130305	moderate	p	052	3A	B	20171024	1	150	053	all negative	000	n	A	008	007	012
1	53	tae	20120704	unknown	c	054	1	B	20171023	1	179	078	all negative	000	n	A	010	014	010
1	53	transplant	20140808	moderate	p	032	1	D	20171023	1	171	077	hbv	003	y	C	011	142	014
1	35	resection	20160907	unknown	p	073	1	B	20171020	1	178	055	hbv	993	n	A	010	011	011
1	68	resection	20161209	moderate	p	024	1	A	20171020	1	170	044	hbv	693	n	A	014	009	010
1	56	transplant	20161026	unknown	p	030	2	B	20171019	1	164	068	hbv	000	y	B	008	093	013
1	46	resection	20161129	moderate	p	018	2	A	20171019	1	168	064	all negative	000	n	A	010	006	010
1	69	resection	20161223	moderate	p	154	1	B	20171019	0	159	060	hbv	004	n	A	027	004	010
2	76	resection	20140731	moderate	p	050	1	B	20171017	1	157	056	hcv	000	n	A	006	012	010
1	60	resection	20161006	moderate	p	020	2	A	20171016	1	163	056	hbv	011	n	A	010	012	010
2	66	rfa	20161222	unknown	c	017	2	A	20171016	1	151	074	hcv	002	y	A	008	014	010
1	65	rfa	20130325	unknown	c	019	2	A	20171013	1	155	060	hbv	000	y	A	011	009	009
1	48	resection	20140812	moderate	p	022	1	A	20171013	1	173	081	hcv	000	y	A	009	013	010
1	63	resection	20140823	moderate	p	023	1	A	20171013	1	177	067	hcv	299	n	A	009	010	010
1	78	tae	20160718	moderate	p	063	4B	C	20171012	1	167	054	hbv	516	y	A	011	011	010
1	62	resection	20161128	moderate	p	046	1	A	20171011	1	165	073	all negative	000	n	A	011	006	010
1	52	tae	20170511	moderate	p	016	1	D	20171011	0	162	052	hcv	000	y	A	009	009	011
1	55	target	20150920	moderate	p	137	4B	C	20171009	0	158	049	hbv	001	y	B	008	022	012
2	75	resection	20120720	moderate	p	025	1	A	20171006	1	163	064	hbv	008	n	A	007	007	010
1	70	resection	20121207	moderate	p	028	2	A	20171003	0	162	067	hcv	003	y	A	010	016	012
2	66	tae	20161011	moderate	p	026	2	B	20171003	1	156	078	hcv	028	y	A	007	010	011
1	65	resection	20161022	moderate	p	020	1	A	20171003	1	165	085	all negative	000	n	A	015	004	009
1	61	tae	20161018	moderate	p	031	1	C	20171002	1	166	078	alcohol	000	y	B	019	031	012
1	56	resection	20120625	moderate	p	012	2	A	20170929	1	170	064	hbv	015	n	A	009	017	010
1	66	tae	20120710	moderate	p	023	2	B	20170929	1	164	064	hbv	019	y	A	008	008	010
1	70	rfa	20160907	unknown	c	028	2	A	20170929	1	170	080	hbv	004	y	A	010	025	011
1	83	tae	20161028	unknown	c	026	2	C	20170929	1	153	051	hcv	003	y	A	135	005	010
1	66	transplant	20161128	moderate	p	031	1	A	20170929	1	158	050	hbv	001	y	A	009	013	013
1	47	tae	20170703	moderate	p	117	3B	C	20170929	1	166	062	hbv	014	y	B	007	025	011
2	78	tae	20160608	unknown	c	020	2	B	20170928	1	155	054	hcv	087	y	A	011	014	011
1	49	target	20160627	moderate	p	078	3B	C	20170928	0	165	062	hbv	013	n	A	012	006	010
1	55	rfa	20140821	unknown	c	036	1	A	20170927	1	170	081	hbv	004	y	A	007	018	011
1	59	resection	20161117	moderate	p	060	1	B	20170927	1	168	075	hcv	002	n	A	010	010	011
1	55	resection	20161207	moderate	p	030	1	A	20170927	1	161	051	hbv	001	n	A	010	004	010
1	59	resection	20161209	moderate	p	035	1	A	20170927	1	160	091	hbv	000	n	A	009	005	009
1	61	tae	20120717	well	p	086	3B	C	20170926	1	unknown	085	hbv	002	y	A	028	013	010
2	73	rfa	20140729	well	p	028	1	A	20170925	1	140	058	hcv	000	y	A	016	007	009
1	55	tae	20160326	unknown	c	032	1	A	20170925	1	167	078	hbv	000	y	A	013	002	009
1	54	tae	20160805	unknown	c	064	3A	B	20170925	1	163	075	hbv	005	y	A	013	162	011
2	81	tae	20161215	unknown	c	025	1	A	20170925	1	147	063	hbv	000	y	A	007	011	010
1	67	tae	20150806	unknown	c	040	2	B	20170922	0	165	073	hcv	075	y	A	007	031	013
2	34	rfa	20161019	well	p	019	1	0	20170922	1	155	065	hbv	000	n	A	005	014	009
1	58	resection	20161110	moderate	p	032	1	A	20170922	1	174	067	hbv	007	y	A	011	013	011
2	81	resection	20161118	moderate	p	085	3C	C	20170922	1	149	047	hcv	000	n	A	015	007	010
1	74	rfa	20160908	unknown	c	019	1	0	20170921	1	165	071	hbv	000	n	A	018	017	010
1	54	rfa	20161014	moderate	p	015	1	0	20170921	1	170	068	hcv	000	y	A	020	008	009
1	75	rfa	20161230	unknown	c	019	1	0	20170921	1	148	064	hbv	000	y	A	009	012	010
1	80	rfa	20140809	moderate	p	026	1	A	20170919	1	151	054	all negative	000	y	A	010	012	010
1	59	resection	20160330	moderate	p	072	3B	C	20170919	0	166	063	hcv	220	n	A	010	007	011
1	67	rfa	20161001	well	p	027	1	A	20170918	1	154	068	hbv	000	y	A	012	005	010
1	62	BSC	20170526	moderate	p	110	3B	C	20170918	0	169	051	hbv	017	y	B	005	024	014
1	80	rfa	20160608	unknown	c	021	1	0	20170917	0	167	076	hbv	000	y	A	011	015	015
1	38	resection	20140703	moderate	p	024	1	A	20170915	1	173	074	hbv	000	y	A	010	009	010
1	63	resection	20161021	moderate	p	010	1	0	20170915	1	170	076	hcv	001	y	A	008	005	010
1	68	BSC	20170710	unknown	c	170	3B	D	20170915	0	166	061	hbv	038	y	C	019	247	021
1	63	resection	20150519	moderate	p	063	2	C	20170914	1	170	080	all negative	001	n	A	011	010	010
1	066	resection	20110815	moderate	p	095	1	B	20170912	0	unknown	unknown	hbv	012	y	A	010	015	013
1	57	other	20170509	unknown	c	100	3A	C	20170912	0	173	070	hbv	002	y	B	011	084	013
1	50	transplant	20120820	moderate	p	021	1	A	20170911	1	169	068	all negative	001	y	B	019	076	017
2	36	rfa	20151226	moderate	p	018	1	0	20170911	1	159	048	hbv	000	y	A	006	008	010
1	54	other	20170720	moderate	p	120	4B	C	20170911	0	167	056	hcv	028	n	B	009	012	012
1	62	BSC	20170417	moderate	p	067	3C	D	20170907	0	169	057	hbv	005	y	C	049	123	020
2	53	tae	20130523	unknown	c	026	1	A	20170906	0	155	067	hcv	479	y	A	005	027	013
2	83	rfa	20160310	unknown	c	015	1	C	20170906	1	145	049	all negative	000	y	A	016	005	010
1	67	tae	20161117	moderate	p	060	1	B	20170906	0	163	081	hbv	028	y	A	019	006	010
1	54	rfa	20160321	well	p	027	2	B	20170905	1	158	054	hcv	003	y	A	007	009	010
2	74	tae	20110726	unknown	c	unknown	2	A	20170904	0	160	061	all negative	000	y	B	006	014	011
1	50	resection	20120724	moderate	p	042	1	A	20170904	1	170	069	hbv	394	n	A	008	009	012
2	051	resection	20120725	moderate	p	055	1	B	20170904	1	164	058	hbv	000	n	A	008	011	010
2	57	transplant	20160502	well	p	006	1	C	20170903	0	151	055	hcv	000	y	B	010	026	019
1	61	rfa	20161122	unknown	c	028	2	A	20170902	0	165	061	all negative	000	y	A	014	014	011
2	78	rfa	20160722	moderate	p	036	1	A	20170901	1	148	053	hcv	000	y	A	007	027	010
2	70	tae	20160930	unknown	c	019	1	0	20170901	1	157	056	hcv	016	y	A	008	013	013
1	81	rfa	20161027	unknown	p	032	2	B	20170831	1	165	091	all negative	000	n	A	013	004	010
1	82	rfa	20151016	moderate	p	033	1	C	20170830	0	154	051	hbv	003	n	A	013	020	014
2	61	transplant	20120714	moderate	p	022	1	0	20170828	1	152	067	hcv	016	y	A	005	015	013
1	58	tae	20121126	moderate	p	028	1	A	20170828	0	168	058	hbv	000	y	A	006	015	011
2	78	resection	20160125	moderate	p	035	1	A	20170828	1	151	049	all negative	000	n	A	006	009	011
1	70	tae	20160727	unknown	c	015	1	A	20170828	1	165	070	hbv	007	y	B	010	036	012
1	70	rfa	20161004	unknown	c	017	1	0	20170828	1	155	043	alcohol	021	y	A	008	008	011
1	61	resection	20161217	moderate	p	024	1	0	20170828	1	167	092	hbv	000	y	A	008	007	009
1	91	tae	20170414	moderate	p	110	3A	C	20170828	0	144	046	all negative	014	y	A	018	008	012
1	054	resection	20120617	moderate	p	042	1	A	20170825	1	176	071	hbv	000	n	A	010	025	011
2	62	tae	20140814	moderate	p	028	1	A	20170825	1	155	077	hbv	001	y	A	007	013	012
1	63	resection	20160225	moderate	p	059	1	B	20170825	1	155	051	hbv	000	n	A	010	006	010
2	83	rfa	20160517	unknown	c	022	2	C	20170825	1	151	055	all negative	000	y	A	008	007	010
1	54	target	20160626	unknown	c	131	3B	C	20170825	0	164	062	hcv	628	y	A	015	004	010
1	69	resection	20160722	moderate	p	030	1	A	20170824	1	162	055	all negative	002	n	A	115	005	010
1	49	rfa	20160726	unknown	c	014	1	0	20170824	1	174	074	hcv	009	y	A	008	012	011
1	40	resection	20160926	moderate	p	140	1	B	20170823	1	172	070	all negative	000	n	A	014	004	011
1	53	rfa	20161027	moderate	p	017	1	0	20170823	1	164	066	hbv	001	y	A	013	013	011
2	75	tae	20121111	unknown	c	unknown	1	A	20170822	0	150	042	hcv	001	y	A	010	012	010
1	69	rfa	20140820	moderate	p	025	2	A	20170822	1	161	077	hcv	000	y	A	010	009	010
2	63	rfa	20130722	unknown	c	026	1	A	20170821	0	156	074	hcv	002	y	A	007	019	010
2	79	other	20160412	unknown	c	120	3A	B	20170821	0	157	057	alcohol	007	y	A	010	011	011
1	72	rfa	20160829	unknown	c	020	1	0	20170821	1	164	055	hcv	000	y	A	013	011	010
1	54	tae	20170405	unknown	c	062	3A	D	20170820	0	174	070	hcv	000	y	C	014	021	013
1	65	rfa	20160823	unknown	c	020	1	0	20170818	1	172	072	hcv	002	y	A	009	010	011
1	58	transplant	20160908	unknown	p	018	2	A	20170818	1	170	075	hbv	000	y	A	010	013	011
2	63	resection	20161226	moderate	p	032	1	A	20170818	1	155	072	all negative	000	y	A	022	004	010
1	53	resection	20161231	moderate	p	020	1	0	20170818	1	166	065	hbv	000	n	A	012	006	011
2	56	resection	20160917	moderate	p	015	1	0	20170817	1	166	065	hbv	017	y	A	008	006	010
1	53	resection	20161105	moderate	p	020	1	A	20170817	1	157	069	hbv	001	y	A	011	011	010
1	36	resection	20160809	moderate	p	145	3B	C	20170816	1	180	080	hbv	046	y	A	012	010	010
1	52	tae	20151118	unknown	c	046	1	A	20170815	0	166	060	hcv	030	y	B	050	007	009
1	84	rfa	20160830	unknown	c	037	1	A	20170815	1	156	059	hbv	000	n	A	010	007	009
2	64	target	20170126	moderate	p	055	3B	C	20170815	0	145	055	hcv	014	y	A	009	013	011
2	62	tae	20120618	moderate	p	021	2	B	20170814	1	163	070	hcv	000	y	A	007	009	010
1	44	transplant	20120801	well	p	013	1	A	20170814	1	165	070	hbv	000	y	B	006	021	015
2	77	tae	20160812	unknown	c	013	1	C	20170814	1	151	049	hcv	002	y	B	011	013	011
1	58	rfa	20161004	unknown	c	024	1	A	20170814	1	165	061	alcohol	000	y	A	008	015	010
1	67	tae	20161220	unknown	c	018	2	B	20170814	1	156	052	hcv	008	y	A	010	013	010
1	62	tae	20140821	unknown	c	043	2	B	20170813	0	170	066	hcv	000	y	A	011	006	010
1	45	rfa	20160711	well	p	019	1	0	20170811	1	168	073	all negative	000	y	A	009	008	013
1	68	resection	20160830	moderate	p	018	1	A	20170811	1	161	064	hbv	056	y	A	008	009	010
1	68	other	20161123	moderate	p	192	2	C	20170811	1	170	061	all negative	000	y	A	017	006	010
1	61	resection	20120628	moderate	p	016	1	0	20170810	1	160	063	hbv	000	y	A	009	006	010
1	78	resection	20150518	moderate	p	055	1	A	20170810	1	160	078	hcv	000	n	A	015	015	010
1	60	resection	20161223	poor	p	025	1	A	20170810	1	157	048	hcv	000	n	A	009	017	010
1	66	resection	20160714	moderate	p	035	1	A	20170809	1	165	054	hcv	000	n	A	078	003	010
1	71	resection	20160830	moderate	p	018	2	A	20170809	1	165	067	hbv	000	y	A	011	010	011
1	61	resection	20161011	moderate	p	020	2	C	20170809	1	171	073	hbv	000	y	A	009	013	011
2	49	resection	20160910	well	p	045	2	B	20170808	1	157	048	all negative	000	y	A	007	010	009
1	60	resection	20120802	moderate	p	031	1	A	20170807	1	164	068	hcv	000	y	A	009	005	009
1	60	rfa	20140818	unknown	c	020	1	0	20170807	1	180	076	hbv	001	y	A	010	015	010
2	58	tae	20160108	unknown	c	036	1	A	20170805	0	148	057	hcv	993	y	B	007	046	014
1	83	resection	20120622	moderate	p	115	2	C	20170804	1	153	047	all negative	000	n	A	012	005	010
1	31	resection	20120629	moderate	p	014	1	0	20170804	1	171	080	hbv	000	y	A	008	009	011
1	48	resection	20150720	moderate	p	120	3B	C	20170804	0	164	056	hbv	993	n	A	007	010	012
1	66	tae	20160812	unknown	p	150	3B	C	20170804	1	170	062	hbv	021	y	A	012	008	010
2	45	resection	20161213	moderate	p	010	1	0	20170804	1	153	081	hcv	000	y	A	005	009	010
2	75	rfa	20160711	unknown	c	030	1	A	20170803	1	153	058	hcv	001	y	A	007	008	010
1	71	resection	20160907	moderate	p	030	1	A	20170803	1	160	054	hcv	004	n	A	015	005	009
1	76	resection	20150108	moderate	p	017	1	A	20170802	1	156	058	hcv	040	y	A	013	011	009
1	51	rfa	20160921	moderate	p	015	1	A	20170802	1	168	071	hbv	000	y	B	008	022	013
1	61	other	20161117	unknown	c	120	3B	C	20170731	0	164	051	hbv	993	y	A	011	021	012
1	45	resection	20141002	moderate	p	139	1	B	20170730	0	165	063	all negative	088	n	A	010	016	010
2	81	BSC	20170321	unknown	c	038	4B	C	20170729	0	unknown	051	hcv	050	y	A	015	023	010
2	86	rfa	20150126	moderate	p	018	1	C	20170728	0	148	048	hcv	000	y	A	011	006	010
1	61	resection	20161208	moderate	p	015	1	0	20170727	1	154	064	hbv	000	y	A	009	006	009
1	63	BSC	20170620	unknown	c	130	4B	C	20170727	0	172	070	hcv	993	y	B	078	029	037
2	76	tae	20150924	moderate	p	049	2	B	20170726	0	147	054	hbv	000	n	A	045	003	009
1	64	tae	20160707	unknown	c	090	1	B	20170726	0	165	084	hcv	197	y	A	013	019	011
1	41	resection	20160909	moderate	p	018	1	A	20170725	1	172	095	hbv	000	y	A	010	014	010
1	61	target	20161121	moderate	p	118	4B	C	20170725	0	164	062	hbv	029	y	A	010	011	011
1	57	tae	20161122	unknown	c	016	2	A	20170724	1	180	085	hbv	000	y	A	008	014	010
1	64	tae	20130823	unknown	c	070	3A	B	20170723	0	172	067	hcv	000	y	A	010	012	011
1	39	other	20170220	poor	p	107	3B	C	20170720	0	165	092	hbv	000	y	A	008	010	011
1	64	BSC	20170209	moderate	p	104	3B	C	20170719	0	164	049	hbv	013	y	B	110	082	017
1	70	tae	20120601	moderate	p	046	1	A	20170718	0	157	046	hcv	001	n	A	009	009	010
1	53	tae	20120810	unknown	c	028	2	B	20170717	1	175	072	all negative	001	y	A	011	010	010
2	78	rfa	20150422	well	p	020	1	0	20170717	0	157	059	hcv	000	n	A	062	004	009
2	74	tae	20121226	moderate	p	unknown	1	0	20170716	0	158	063	hcv	046	y	A	008	017	011
1	54	resection	20120601	moderate	p	015	1	0	20170712	1	164	077	hbv	000	n	A	010	010	009
1	62	tae	20130901	unknown	c	015	1	C	20170712	0	168	072	all negative	001	y	B	011	019	013
1	65	tae	20150112	moderate	p	025	1	A	20170712	0	166	066	all negative	000	y	A	008	019	011
2	072	rfa	20120524	well	p	022	1	A	20170711	1	160	072	hcv	007	y	A	008	010	011
2	074	tae	20121224	unknown	c	035	1	A	20170711	1	148	054	hcv	002	y	A	010	007	010
2	71	resection	20170322	moderate	p	038	2	B	20170711	0	151	068	hcv	004	y	A	017	013	010
1	52	resection	20120524	moderate	p	015	1	0	20170710	1	167	050	hbv	006	y	A	010	019	011
1	60	rfa	20150302	unknown	c	020	1	0	20170710	0	165	067	hcv	001	y	A	009	010	010
1	60	rfa	20150327	well	p	015	1	0	20170708	0	165	054	hcv	000	y	A	094	007	009
1	41	resection	20120620	moderate	p	015	1	0	20170707	1	172	069	hbv	000	y	A	010	012	010
1	71	resection	20141014	moderate	p	039	1	A	20170707	0	164	070	hcv	000	n	A	012	009	010
2	67	tae	20150531	unknown	c	031	1	A	20170707	0	152	062	hbv	000	y	A	005	016	010
1	60	resection	20161222	moderate	p	026	1	A	20170707	1	167	072	all negative	007	n	A	012	010	010
2	58	resection	20120703	moderate	p	024	1	0	20170706	0	152	048	hbv	000	y	A	006	013	010
1	61	rfa	20130624	unknown	c	025	1	A	20170706	0	161	069	hbv	000	y	A	011	013	010
2	74	rfa	20120319	unknown	c	019	1	0	20170705	0	144	060	hcv	002	y	A	009	011	012
1	063	rfa	20120507	unknown	c	018	2	A	20170704	1	173	103	hbv	000	n	A	010	019	010
1	58	rfa	20120510	unknown	c	021	1	A	20170704	1	162	058	hbv	003	y	A	009	010	011
2	64	rfa	20161003	unknown	c	028	2	A	20170704	0	153	094	hcv	038	y	B	026	015	012
1	064	resection	20120529	moderate	p	018	1	A	20170703	1	159	066	hcv	001	y	A	014	005	011
2	083	resection	20120824	moderate	p	045	1	B	20170703	1	146	051	hcv	000	y	A	009	007	010
2	82	rfa	20150812	unknown	p	023	2	A	20170630	0	154	051	hcv	001	y	A	008	009	012
1	66	resection	20160120	poor	p	025	1	A	20170630	1	173	072	hcv	003	y	A	009	007	010
1	39	tae	20170412	unknown	c	115	4A	C	20170630	0	165	085	hbv	993	y	B	008	011	012
2	53	rfa	20120531	unknown	c	015	1	0	20170629	1	156	073	hcv	001	y	A	020	006	010
1	43	rfa	20160204	unknown	c	027	1	A	20170629	0	169	069	hbv	019	y	B	011	018	012
1	68	rfa	20120528	unknown	c	016	1	0	20170627	1	168	075	hbv	000	y	A	010	006	010
1	76	rfa	20110317	moderate	p	020	1	A	20170626	0	156	054	hcv	024	y	A	010	012	010
1	65	other	20170208	moderate	p	053	3C	C	20170624	0	165	069	hbv	231	y	B	010	148	009
2	65	resection	20160908	moderate	p	045	1	A	20170622	1	151	065	hbv	035	n	A	007	011	010
1	75	resection	20161028	moderate	p	048	1	A	20170622	1	158	063	hbv	000	n	A	018	004	010
1	55	resection	20130320	moderate	p	132	3B	C	20170620	0	178	082	all negative	001	n	A	010	010	010
1	53	transplant	20120502	moderate	p	024	1	A	20170619	1	163	068	hcv	000	y	A	012	021	012
1	54	resection	20160817	well	p	030	1	A	20170616	1	171	074	alcohol	000	n	A	011	007	009
1	73	resection	20161026	moderate	p	043	1	A	20170614	1	170	088	hcv	000	y	A	010	008	009
1	64	resection	20120720	moderate	p	160	3C	B	20170613	0	171	070	hbv	984	n	A	008	006	010
1	45	resection	20121001	moderate	p	103	1	B	20170612	1	173	061	hbv	002	n	A	009	008	010
2	81	rfa	20150527	unknown	c	031	1	C	20170611	0	142	053	all negative	044	y	A	015	008	010
2	62	rfa	20151106	well	p	020	1	0	20170611	0	152	055	hcv	003	y	A	009	009	011
1	78	tae	20160628	well	p	052	1	B	20170608	1	156	060	hcv	000	y	A	009	008	009
2	78	tae	20160719	unknown	c	033	1	A	20170608	1	149	059	hcv	006	y	A	010	009	011
1	55	rfa	20160825	unknown	c	023	2	A	20170606	1	170	069	hbv	001	y	A	008	009	011
2	77	resection	20151020	moderate	p	020	2	B	20170605	0	164	059	hcv	000	y	A	016	006	010
1	61	resection	20160312	moderate	p	023	1	A	20170605	1	157	056	hbv	002	y	A	010	007	010
2	66	tae	20160523	moderate	p	052	3A	B	20170604	0	157	068	hcv	000	y	A	006	016	011
1	61	other	20170210	unknown	c	120	3C	C	20170603	0	172	065	hbv	504	y	A	009	021	011
1	58	resection	20160623	moderate	p	032	1	A	20170602	1	174	078	hbv	000	y	A	008	013	010
1	83	other	20160822	moderate	p	040	1	C	20170602	1	145	066	hbv	000	y	A	024	015	012
2	69	tae	20170102	unknown	c	047	2	C	20170530	0	158	058	hbv	790	y	A	007	011	010
1	71	other	20160409	unknown	c	118	3A	B	20170526	1	165	065	all negative	317	y	A	013	008	010
1	63	resection	20160620	moderate	p	065	1	B	20170526	1	169	070	hbv	000	n	A	007	013	010
1	34	resection	20160407	moderate	p	026	1	A	20170525	1	172	082	hbv	019	n	A	011	007	010
2	59	rfa	20160418	unknown	c	031	1	A	20170525	1	154	084	hcv	000	y	B	010	034	013
2	53	rfa	20160505	well	p	028	1	A	20170525	1	155	069	hcv	000	y	A	011	008	010
2	66	resection	20160624	moderate	p	023	2	A	20170525	1	159	094	hbv	001	y	A	009	005	010
2	67	resection	20160419	moderate	p	075	3A	D	20170524	1	156	049	hcv	001	y	A	007	005	011
2	78	rfa	20160810	unknown	c	014	1	0	20170524	1	156	056	hcv	000	y	A	009	014	010
1	82	other	20160215	well	p	101	3C	C	20170523	1	162	073	all negative	000	y	A	013	019	012
2	58	resection	20160420	moderate	p	024	1	A	20170523	1	156	088	hbv	000	n	A	006	006	009
1	47	rfa	20160426	unknown	c	015	1	C	20170523	1	184	095	hbv	000	y	B	008	051	015
1	71	tae	20160518	unknown	c	045	2	C	20170523	1	165	069	hcv	001	y	B	007	023	013
2	61	resection	20160519	moderate	p	012	1	0	20170523	1	157	061	hcv	009	y	A	008	010	011
1	75	tae	20160624	unknown	c	034	1	A	20170523	1	158	063	hcv	000	y	A	008	006	010
2	62	BSC	20170315	unknown	c	171	4B	C	20170523	0	149	064	all negative	271	y	B	014	043	010
1	46	rfa	20160503	unknown	c	012	1	0	20170522	1	168	072	alcohol	000	y	A	008	017	011
2	62	resection	20160606	well	p	008	1	0	20170522	1	148	058	hcv	009	y	A	007	015	012
1	52	resection	20130626	moderate	p	015	1	0	20170521	0	170	083	hbv	011	y	A	009	007	010
1	64	rfa	20160803	moderate	p	035	2	B	20170520	1	170	078	hcv	011	y	A	029	004	010
1	77	rfa	20160402	unknown	c	026	1	A	20170519	1	161	062	hcv	000	y	A	012	013	011
2	72	resection	20160426	moderate	p	016	1	0	20170519	1	154	079	hcv	000	y	A	008	010	010
2	64	rfa	20160727	unknown	c	017	1	0	20170519	1	156	062	hcv	018	n	A	012	004	010
2	36	resection	20160826	moderate	p	090	1	B	20170519	1	158	052	hbv	610	n	A	007	009	011
2	79	tae	20160126	unknown	c	017	2	B	20170518	1	154	076	hcv	068	y	A	008	008	010
2	63	rfa	20160512	unknown	c	021	1	A	20170518	1	155	065	hcv	002	y	A	007	009	010
2	81	rfa	20160519	unknown	c	025	1	C	20170518	1	146	047	hbv	006	y	A	013	006	010
2	53	rfa	20160701	unknown	c	021	1	A	20170518	1	151	088	hbv	001	y	A	006	009	012
1	55	resection	20121005	moderate	p	037	1	A	20170517	1	172	081	hbv	000	n	A	010	011	010
1	059	resection	20160330	moderate	p	110	1	B	20170517	1	163	063	hbv	000	y	A	009	008	010
2	62	rfa	20160504	unknown	p	029	2	A	20170517	1	151	078	hcv	048	y	B	013	016	012
1	63	rfa	20160907	unknown	c	022	1	A	20170517	1	163	061	hcv	000	y	A	047	018	011
2	66	rfa	20160608	well	p	015	2	A	20170516	1	150	044	hcv	001	y	A	015	010	011
1	46	tae	20170320	unknown	c	025	1	C	20170516	1	169	083	hcv	001	y	B	008	032	013
2	051	rfa	20120527	unknown	p	028	2	A	20170515	1	154	050	hbv	001	n	A	008	009	010
2	76	rfa	20120530	moderate	p	028	1	A	20170515	1	153	059	hcv	000	y	A	017	017	012
1	64	rfa	20160526	moderate	p	017	1	0	20170515	1	172	059	hbv	000	y	A	010	013	010
1	62	resection	20161221	moderate	p	142	3A	C	20170515	0	174	079	hbv	510	n	A	009	018	011
1	73	BSC	20170308	unknown	c	100	3B	D	20170515	0	158	050	hcv	004	y	C	026	034	017
1	059	BSC	20170125	moderate	p	068	3B	D	20170513	0	171	077	hbv	993	y	B	007	050	015
1	67	rfa	20160205	well	p	021	1	A	20170512	1	156	065	hbv	000	y	A	010	009	010
1	69	rfa	20160329	unknown	c	019	1	0	20170512	1	162	078	hbv	010	n	A	011	026	014
2	52	resection	20160415	moderate	p	024	1	A	20170512	1	158	059	hbv	093	y	A	008	006	010
2	81	resection	20160426	moderate	p	030	1	A	20170512	1	150	056	hcv	000	n	A	009	008	010
1	74	resection	20160519	moderate	p	083	4B	C	20170512	1	156	057	hcv	230	n	A	011	023	011
1	55	rfa	20160608	moderate	p	023	1	A	20170512	1	168	094	hbv	000	y	B	009	023	014
2	87	tae	20120723	unknown	c	010	2	B	20170511	1	142	054	all negative	000	y	A	008	010	010
1	60	tae	20130801	unknown	c	040	1	A	20170511	0	169	096	hbv	000	y	A	011	041	015
1	59	resection	20160428	moderate	p	016	1	0	20170511	1	174	080	hbv	000	y	A	012	010	010
2	78	tae	20140612	unknown	c	028	1	C	20170510	0	158	052	hcv	000	y	A	007	018	010
1	76	tae	20150513	unknown	c	unknown	2	A	20170509	0	169	055	hcv	005	y	A	010	010	011
1	51	resection	20160402	moderate	p	050	1	B	20170509	1	176	076	hbv	229	n	A	010	009	012
1	75	resection	20160804	moderate	p	014	2	A	20170509	1	154	047	hcv	000	n	A	012	009	010
1	58	resection	20120420	moderate	p	016	1	0	20170508	1	171	068	hcv	000	y	A	014	006	009
2	71	tae	20160620	moderate	p	056	4B	C	20170508	0	154	054	hbv	993	y	A	008	015	011
1	61	resection	20160812	moderate	p	034	1	A	20170508	1	154	062	hbv	005	y	A	008	005	010
1	84	rfa	20130307	unknown	c	024	1	A	20170505	0	154	059	hbv	003	y	A	012	006	009
1	87	rfa	20130610	unknown	c	028	1	A	20170505	0	unknown	unknown	hbv	000	y	A	015	012	009
2	75	resection	20150122	moderate	p	028	1	A	20170505	0	162	070	hcv	004	y	B	017	018	011
1	83	tae	20150210	unknown	c	020	1	A	20170505	0	168	060	all negative	000	y	A	118	007	010
2	63	rfa	20160108	unknown	c	018	2	A	20170505	1	154	081	hcv	019	y	A	006	012	011
1	70	resection	20160202	moderate	p	053	3C	B	20170505	1	157	060	all negative	298	n	A	009	007	010
1	62	resection	20160523	poor	p	010	1	0	20170505	1	163	065	hbv	000	y	A	009	009	011
1	78	rfa	20120327	unknown	c	019	2	A	20170504	0	158	061	hcv	000	y	A	015	006	010
1	84	rfa	20160719	moderate	p	026	1	A	20170503	1	158	053	hbv	000	n	A	009	008	011
1	69	rfa	20160728	unknown	c	011	1	0	20170503	1	160	054	hcv	000	y	A	009	008	011
1	57	BSC	20170314	unknown	c	151	4B	C	20170501	0	165	063	hcv	993	y	B	012	139	017
2	71	rfa	20160608	unknown	c	012	1	0	20170428	1	152	048	hcv	013	y	A	008	018	012
1	31	rfa	20160525	unknown	c	028	1	0	20170427	1	175	070	hbv	010	y	A	008	015	012
1	58	resection	20160413	moderate	p	050	1	B	20170426	1	171	077	all negative	000	n	A	009	012	010
1	67	rfa	20160608	unknown	c	016	1	A	20170426	1	168	078	hcv	001	y	B	009	042	011
2	51	tae	20120217	unknown	c	032	1	C	20170425	0	151	069	all negative	032	y	A	018	010	011
1	70	rfa	20160711	unknown	c	013	1	0	20170425	1	157	054	hcv	002	y	A	009	011	010
2	64	resection	20160514	moderate	p	075	1	B	20170421	1	157	048	hbv	000	n	A	006	010	009
1	48	tae	20140820	unknown	c	020	2	B	20170419	1	158	047	alcohol	000	y	A	007	018	011
1	67	rfa	20160516	moderate	p	022	2	A	20170419	1	170	060	hcv	001	n	A	012	008	010
1	61	rfa	20120430	unknown	c	013	1	0	20170418	1	167	077	hcv	000	y	A	012	012	010
1	79	BSC	20170103	unknown	c	110	3C	C	20170418	0	161	053	hcv	000	y	A	045	053	014
1	50	resection	20120420	moderate	p	040	1	A	20170417	1	170	073	hbv	000	n	A	009	008	010
2	61	BSC	20170328	unknown	c	096	3A	D	20170415	0	unknown	058	hcv	039	y	B	026	273	012
2	77	rfa	20121205	unknown	c	035	1	A	20170414	0	151	052	hbv	000	y	A	012	010	010
1	62	resection	20140513	moderate	p	090	2	C	20170414	1	160	062	hbv	265	y	A	010	006	010
1	50	rfa	20160628	unknown	c	025	1	A	20170414	1	168	069	hbv	000	y	B	007	017	014
1	71	tae	20120328	moderate	p	017	2	A	20170413	1	161	062	hbv	022	y	A	011	008	010
1	56	resection	20160601	moderate	p	100	3A	B	20170413	1	160	055	hbv	004	n	A	011	007	013
1	57	resection	20160505	moderate	p	028	1	A	20170411	1	168	068	hbv	000	n	A	008	005	010
2	65	rfa	20161226	moderate	p	025	1	A	20170411	1	146	043	hcv	006	y	A	011	013	012
1	55	tae	20110309	unknown	c	011	1	0	20170410	0	159	063	hcv	006	y	A	008	005	010
1	58	transplant	20120327	moderate	p	035	1	D	20170410	1	166	066	hbv	005	y	C	014	172	015
2	76	rfa	20160317	moderate	p	028	1	C	20170410	0	141	045	all negative	004	y	A	022	011	010
1	51	rfa	20160411	unknown	p	030	2	A	20170410	1	169	068	hbv	001	n	A	009	008	010
1	64	rfa	20160629	unknown	c	027	1	D	20170410	1	170	099	hbv	158	y	A	008	012	010
1	58	tae	20170325	unknown	c	030	2	A	20170410	1	157	055	hbv	003	y	A	008	014	010
1	74	tae	20150603	well	p	057	1	C	20170408	0	161	059	hcv	000	y	A	014	016	010
1	75	resection	20151127	moderate	p	016	1	0	20170407	0	166	070	hbv	001	y	A	011	014	011
1	63	tae	20160308	unknown	c	038	2	B	20170407	0	168	071	hcv	054	y	B	009	008	011
1	57	resection	20160702	moderate	p	024	1	A	20170407	1	171	064	hcv	006	n	A	012	009	010
2	71	resection	20120302	well	p	023	1	0	20170405	1	162	062	hbv	000	n	A	008	006	010
2	76	resection	20130725	moderate	p	028	2	A	20170401	0	149	053	hcv	001	y	A	009	006	010
1	061	resection	20120402	moderate	p	022	1	A	20170330	1	169	068	hcv	000	y	B	023	002	009
1	47	other	20160921	unknown	c	058	3B	C	20170330	0	172	084	hbv	993	y	B	017	022	012
1	69	tae	20120315	unknown	c	035	1	A	20170328	1	165	071	hbv	002	y	A	007	009	012
1	46	resection	20160323	moderate	p	069	1	B	20170328	1	163	082	hbv	001	n	A	011	007	010
1	64	rfa	20161114	unknown	c	017	1	C	20170328	0	160	080	all negative	000	y	B	008	035	013
1	53	resection	20120309	moderate	p	070	3A	B	20170327	1	165	058	hcv	000	n	A	013	011	010
2	64	rfa	20120319	moderate	p	018	2	A	20170327	1	158	059	hcv	000	y	A	011	004	010
1	49	transplant	20120328	well	p	045	2	A	20170327	1	166	068	all negative	003	y	B	014	069	012
1	82	other	20160418	well	p	035	1	A	20170327	1	165	068	hcv	000	y	A	017	021	010
2	079	rfa	20120705	unknown	p	027	1	A	20170326	0	155	067	hcv	007	n	A	011	009	011
1	66	rfa	20160413	well	p	020	1	0	20170324	1	165	063	hbv	000	y	A	013	009	010
2	60	resection	20120314	moderate	p	024	1	A	20170322	1	156	064	hbv	002	n	A	009	007	010
1	56	tae	20130215	unknown	c	024	2	A	20170322	0	167	057	hcv	000	y	B	012	044	011
1	76	resection	20160613	moderate	p	043	1	A	20170322	1	159	054	hbv	000	n	A	011	010	010
1	36	rfa	20120312	unknown	c	017	2	A	20170320	1	162	060	hbv	000	y	B	008	029	011
1	061	rfa	20120319	unknown	c	020	1	0	20170320	1	171	070	hbv	993	y	A	008	010	013
2	67	BSC	20170303	unknown	c	127	4B	D	20170320	0	156	062	hcv	993	y	C	012	203	011
2	72	rfa	20130528	well	p	020	1	0	20170319	0	150	073	all negative	000	y	A	020	010	010
1	52	tae	20150817	unknown	c	027	3B	C	20170318	0	161	062	hbv	001	y	A	008	018	010
1	61	tae	20160401	unknown	c	020	2	A	20170317	0	164	061	hcv	000	y	B	015	042	016
1	063	resection	20120127	moderate	p	080	1	B	20170316	1	175	070	hbv	000	n	A	007	008	010
1	64	tae	20151002	unknown	c	022	2	B	20170315	0	158	073	alcohol	094	y	B	009	020	013
2	87	tae	20160527	unknown	c	017	1	C	20170312	0	148	unknown	hbv	000	y	B	009	009	013
2	067	rfa	20110502	well	p	022	1	A	20170311	0	150	052	hbv	000	y	B	076	008	011
1	57	resection	20160119	moderate	p	090	1	B	20170310	1	166	074	hbv	000	n	A	010	010	010
2	049	resection	20120209	moderate	p	028	1	A	20170309	1	153	067	hbv	000	y	A	007	004	010
1	60	resection	20120317	well	p	024	1	0	20170309	1	165	084	hcv	000	y	A	011	009	010
1	59	BSC	20161118	unknown	c	090	3B	D	20170309	0	170	055	all negative	010	y	C	032	086	013
1	58	tae	20151219	moderate	p	071	3A	B	20170308	0	163	080	hbv	001	y	A	008	013	011
1	63	tae	20160512	unknown	c	013	2	B	20170308	1	155	064	all negative	001	y	A	008	005	010
1	50	BSC	20170209	unknown	c	051	4B	D	20170308	0	162	056	hbv	119	y	C	006	181	012
1	060	resection	20120417	moderate	p	013	1	0	20170307	1	166	068	hcv	011	y	A	011	012	011
1	67	rfa	20121015	well	p	020	2	A	20170307	0	158	041	alcohol	000	y	B	009	008	011
1	54	rfa	20130327	unknown	c	027	2	A	20170306	0	163	065	all negative	001	y	A	010	023	011
1	72	resection	20150507	moderate	p	058	1	B	20170306	0	160	056	alcohol	000	n	A	093	002	009
1	65	rfa	20160304	unknown	c	020	1	0	20170306	1	169	066	hcv	000	y	A	010	006	010
2	62	tae	20120120	unknown	c	010	1	0	20170303	1	149	061	hcv	000	y	A	006	008	010
1	73	target	20120220	Undifferentiated	p	065	3B	C	20170303	1	173	058	all negative	993	y	A	009	019	011
1	49	resection	20160613	poor	p	032	1	A	20170303	1	161	059	hbv	071	n	A	008	009	004
1	61	resection	20121205	moderate	p	015	1	0	20170302	0	157	052	hcv	000	n	A	012	008	010
1	64	resection	20160429	moderate	p	060	3C	C	20170302	1	170	099	hbv	000	y	A	014	006	015
1	37	other	20161205	unknown	c	180	3B	C	20170302	0	176	076	hbv	019	y	A	009	018	012
1	61	tae	20161207	unknown	c	094	3C	B	20170302	0	162	053	hbv	719	n	A	014	008	009
1	69	resection	20120127	moderate	p	016	1	0	20170301	1	160	079	hcv	040	n	A	012	008	009
1	48	rfa	20120221	unknown	p	017	1	0	20170301	1	173	093	hbv	000	y	A	006	016	012
1	49	resection	20120110	moderate	p	047	3B	C	20170228	1	161	064	all negative	114	y	A	009	007	010
1	60	tae	20151221	unknown	c	027	2	B	20170228	0	162	068	hbv	001	y	B	008	012	014
2	86	tae	20160504	moderate	p	054	1	B	20170226	0	154	058	all negative	961	y	A	012	004	010
1	54	resection	20160115	moderate	p	035	1	A	20170225	1	159	084	hcv	000	y	A	013	015	010
1	60	resection	20160826	moderate	p	115	3A	C	20170225	1	172	083	all negative	002	n	A	011	010	010
1	71	tae	20120222	unknown	c	030	2	A	20170224	1	157	062	hbv	000	y	A	012	019	011
1	68	resection	20160203	moderate	p	029	1	A	20170224	1	159	064	hcv	002	y	A	020	009	010
1	73	rfa	20160526	unknown	c	021	2	C	20170223	1	168	070	all negative	000	y	B	020	014	014
1	36	resection	20151225	moderate	p	040	1	A	20170222	0	177	060	hbv	993	y	A	008	005	012
1	59	resection	20160127	moderate	p	048	1	A	20170221	1	158	068	hbv	000	y	A	009	011	011
1	56	rfa	20160427	unknown	c	016	1	0	20170221	1	163	066	hbv	000	n	A	020	006	009
2	66	resection	20160812	moderate	p	011	1	0	20170221	1	151	072	hcv	025	y	A	006	011	010
1	57	other	20161105	unknown	c	136	3B	C	20170221	0	172	049	hbv	993	y	B	010	015	012
1	57	rfa	20120119	moderate	p	017	1	0	20170220	1	174	063	hbv	000	n	A	009	003	010
2	051	transplant	20120214	moderate	p	018	1	0	20170220	1	159	059	hbv	000	y	A	005	009	011
2	60	resection	20120417	moderate	p	014	1	0	20170220	1	166	070	hbv	000	n	A	009	010	010
1	76	resection	20160102	moderate	p	017	1	A	20170217	1	167	075	hcv	052	n	A	012	009	010
2	60	resection	20120103	moderate	p	035	1	A	20170216	1	149	055	hbv	604	n	A	047	005	010
1	72	resection	20120107	well	p	078	1	B	20170215	1	158	063	all negative	000	n	A	019	009	010
1	053	resection	20120210	moderate	p	036	1	A	20170215	1	166	073	hbv	136	y	A	011	010	014
1	55	resection	20160108	moderate	p	012	1	0	20170215	1	175	096	hbv	000	n	A	010	024	010
1	56	tae	20160422	moderate	p	055	3A	B	20170215	1	156	059	hbv	003	y	A	010	011	011
1	68	rfa	20160611	moderate	p	035	2	B	20170215	0	167	079	hcv	004	y	A	015	008	010
1	66	target	20160516	moderate	p	110	3B	C	20170214	0	161	045	hcv	207	y	A	010	015	010
1	039	rfa	20120210	moderate	p	016	1	0	20170213	1	175	098	hbv	000	y	A	008	018	011
1	56	tae	20120416	moderate	p	042	2	B	20170213	1	166	074	hbv	001	y	A	009	009	010
2	75	BSC	20161209	unknown	p	060	4A	D	20170212	0	147	045	hcv	000	y	C	018	035	011
1	57	tae	20161205	unknown	c	171	4B	C	20170211	0	166	054	alcohol	993	y	A	011	030	012
1	058	resection	20120309	well	p	042	1	A	20170210	1	170	063	hbv	000	n	A	009	009	010
2	67	resection	20151012	moderate	p	040	1	A	20170210	0	148	060	hbv	000	y	A	009	005	010
2	74	resection	20160107	moderate	p	031	1	A	20170210	1	152	056	hcv	021	y	A	010	013	010
1	71	rfa	20160126	unknown	c	013	1	0	20170210	1	166	069	hbv	000	y	A	013	010	025
2	56	resection	20160130	moderate	p	014	1	0	20170210	1	160	056	hbv	000	n	A	005	010	010
1	73	other	20161011	moderate	p	084	3B	C	20170210	0	169	069	hbv	004	n	A	021	028	011
2	79	tae	20161015	moderate	p	031	2	B	20170210	0	156	056	all negative	392	y	A	011	007	011
1	65	resection	20150202	moderate	p	158	3A	B	20170209	0	173	076	hbv	000	n	A	013	009	010
2	66	tae	20160126	moderate	p	021	2	A	20170209	1	146	055	hcv	001	y	A	010	004	010
1	68	resection	20160425	moderate	p	025	1	A	20170208	1	169	094	hbv	001	n	A	011	006	009
1	70	rfa	20150908	well	p	020	1	0	20170207	0	159	058	hbv	000	y	A	010	011	011
1	57	other	20161107	unknown	c	222	3C	C	20170207	0	160	054	hbv	993	n	B	010	014	012
1	063	tae	20120206	unknown	c	100	1	B	20170206	1	168	074	hbv	014	y	A	007	007	011
1	57	resection	20160128	moderate	p	018	1	0	20170206	1	163	074	hbv	000	y	A	009	007	010
1	69	rfa	20160426	moderate	p	033	2	B	20170206	1	171	073	all negative	001	y	B	008	022	011
1	34	rfa	20150323	unknown	c	020	1	0	20170205	0	173	086	alcohol	000	y	A	006	031	013
1	65	other	20150526	unknown	p	084	3C	C	20170204	0	171	067	hbv	016	y	A	008	013	010
1	60	tae	20160203	well	p	073	3A	C	20170204	0	166	065	all negative	110	y	B	016	020	012
1	35	resection	20130806	moderate	p	136	3C	C	20170202	0	174	053	hbv	004	n	A	008	006	011
1	61	resection	20160125	moderate	p	062	1	B	20170202	1	169	066	hbv	000	n	A	010	012	010
1	51	target	20161115	unknown	c	128	3C	C	20170202	0	171	063	alcohol	993	y	A	009	009	013
1	53	resection	20141212	poor	p	065	3A	B	20170124	0	165	093	hbv	002	y	A	008	006	010
1	71	rfa	20160127	unknown	c	029	1	A	20170120	1	170	080	hbv	000	y	A	010	009	010
1	071	resection	20111007	moderate	p	024	1	A	20170118	1	168	052	hbv	000	n	A	021	009	010
1	65	tae	20160705	unknown	p	130	2	C	20170116	0	159	057	hcv	968	n	A	010	014	010
2	64	rfa	20140116	unknown	c	024	1	A	20170115	0	153	074	all negative	000	n	A	015	010	009
1	42	tae	20140224	unknown	c	015	1	0	20170114	0	167	061	hbv	112	y	A	008	009	010
1	050	resection	20111028	moderate	p	016	1	0	20170113	1	166	058	hcv	000	n	A	141	005	009
1	49	rfa	20111122	moderate	p	015	1	0	20170113	1	177	074	hbv	000	y	A	008	008	011
1	47	resection	20111212	moderate	p	021	1	A	20170113	1	175	072	hcv	000	y	A	008	011	011
1	60	tae	20141121	unknown	p	035	2	B	20170113	0	168	072	hcv	047	y	A	009	013	010
2	080	resection	20110924	moderate	p	131	1	B	20170112	1	unknown	052	all negative	000	n	A	014	016	011
2	65	resection	20160216	moderate	p	024	1	A	20170112	1	153	058	hcv	000	y	A	007	004	010
1	71	tae	20111001	unknown	c	021	1	A	20170111	1	160	078	hbv	002	y	A	010	019	010
1	71	resection	20111123	moderate	p	025	1	A	20170111	1	167	081	hcv	000	n	A	009	014	012
1	55	tae	20160425	unknown	c	020	1	0	20170111	1	171	094	hcv	001	y	A	010	024	010
1	60	resection	20111104	moderate	p	065	3A	B	20170110	1	157	057	hcv	000	n	B	007	007	010
1	61	resection	20120330	moderate	p	060	3A	B	20170110	0	165	055	hbv	000	y	A	012	017	011
2	54	resection	20130408	moderate	p	020	1	A	20170110	0	148	046	hbv	169	n	A	005	008	009
2	79	rfa	20160311	moderate	p	017	1	C	20170110	1	155	065	hcv	009	y	A	011	007	011
1	82	BSC	20160706	moderate	p	050	4B	D	20170110	0	170	061	hcv	031	y	B	007	006	010
1	050	transplant	20110923	moderate	p	050	1	D	20170109	1	174	090	hbv	001	y	C	011	034	019
1	64	resection	20111019	moderate	p	021	1	A	20170109	1	163	067	hbv	794	y	A	009	011	011
2	59	rfa	20111213	moderate	p	030	1	A	20170109	1	149	082	hcv	202	y	B	006	023	011
1	58	rfa	20160215	unknown	c	016	1	0	20170109	1	168	071	hbv	000	n	A	013	006	011
2	50	resection	20111123	moderate	p	042	1	A	20170104	1	162	054	hcv	000	n	A	008	009	009
1	65	tae	20141009	moderate	p	059	3A	B	20170104	0	unknown	066	hcv	002	y	A	012	018	011
2	63	tae	20150608	moderate	p	080	3A	C	20170104	0	158	058	all negative	000	y	A	006	017	010
2	76	tae	20151021	unknown	c	026	1	A	20170104	0	150	040	hbv	003	y	A	021	005	010
1	75	rfa	20150110	moderate	p	038	1	A	20170103	0	170	075	all negative	012	n	A	100	003	009
1	55	rfa	20160111	moderate	p	028	1	A	20170103	1	166	078	hcv	131	y	A	010	008	009
1	62	other	20160303	poor	p	116	4B	C	20170103	0	164	064	hcv	000	y	A	012	012	011
1	62	tae	20110929	unknown	c	012	1	0	20161230	1	162	065	hbv	009	y	A	030	007	014
1	51	resection	20160109	well	p	034	3A	B	20161230	1	171	097	all negative	001	y	A	007	011	011
1	58	rfa	20160105	moderate	p	015	1	0	20161229	1	168	076	hbv	083	y	A	010	010	011
1	72	resection	20160531	poor	p	026	1	A	20161229	0	162	075	hbv	005	n	A	025	007	011
2	36	other	20161219	unknown	c	211	3B	C	20161229	0	164	074	hbv	993	n	B	008	045	012
1	078	resection	20110520	moderate	p	078	4B	C	20161228	0	158	058	hcv	001	y	A	011	007	011
1	62	tae	20111103	unknown	c	016	1	0	20161228	1	162	067	all negative	000	y	A	009	024	012
1	66	resection	20111020	well	p	020	2	C	20161227	1	152	073	hbv	000	y	A	008	010	010
1	053	rfa	20111003	unknown	p	032	2	B	20161226	1	170	073	hbv	001	y	A	013	012	011
1	56	transplant	20111006	moderate	p	024	2	D	20161226	1	170	099	hbv	002	y	C	021	045	014
1	76	tae	20150210	unknown	c	063	2	C	20161224	0	167	076	hbv	000	y	A	012	019	009
1	48	tae	20120208	moderate	p	022	2	A	20161223	0	171	065	hbv	000	n	A	014	007	010
1	70	tae	20111119	unknown	c	032	2	B	20161222	1	160	064	hbv	000	y	A	011	011	010
2	054	transplant	20111114	well	p	015	2	B	20161221	1	163	080	hcv	002	y	B	008	043	013
1	59	tae	20120416	unknown	c	034	2	B	20161218	0	170	079	hbv	000	y	A	010	011	011
1	65	resection	20111202	moderate	p	050	1	B	20161216	1	165	078	all negative	000	n	A	009	007	010
2	68	rfa	20111201	unknown	p	033	2	B	20161215	1	160	065	alcohol	000	y	A	008	011	010
2	52	tae	20130223	unknown	c	030	1	A	20161215	0	161	060	hcv	074	y	A	005	013	010
1	66	other	20150923	poor	p	045	2	B	20161215	0	155	054	hcv	102	y	A	010	008	010
2	066	resection	20111115	moderate	p	049	3B	C	20161214	1	152	052	hbv	213	y	A	005	001	011
1	54	transplant	20111109	moderate	p	025	1	D	20161212	1	172	105	hbv	000	y	C	010	064	017
1	61	resection	20111226	moderate	p	024	1	A	20161212	1	162	051	hbv	000	n	A	009	011	010
1	50	other	20160903	unknown	c	026	3B	C	20161212	0	164	066	hbv	077	y	B	017	037	015
1	58	resection	20141105	moderate	p	027	2	B	20161211	0	166	061	hcv	003	y	A	016	014	009
1	68	other	20160628	unknown	p	015	4B	C	20161210	0	152	056	hbv	285	n	A	008	007	011
2	56	resection	20111215	well	p	075	2	C	20161208	1	161	057	hbv	000	n	A	006	006	010
2	79	rfa	20160321	unknown	c	030	2	A	20161208	1	156	070	hcv	006	y	A	009	007	010
1	047	rfa	20160816	moderate	p	033	1	A	20161206	1	unknown	unknown	hcv	566	n	A	008	006	009
1	94	tae	20110913	moderate	p	020	2	A	20161205	1	165	067	all negative	000	y	A	010	017	010
1	70	rfa	20111103	poor	p	025	1	A	20161205	1	160	072	hcv	000	n	A	019	015	010
2	58	transplant	20111111	moderate	p	037	2	B	20161205	1	158	074	hbv	000	y	B	008	064	016
2	78	BSC	20160314	unknown	c	038	3B	C	20161201	0	143	060	hcv	993	y	A	014	031	018
2	072	rfa	20111031	unknown	c	036	1	A	20161130	1	153	064	hbv	000	n	A	008	006	010
2	62	resection	20151117	moderate	p	042	1	B	20161130	1	155	059	hcv	333	y	A	007	020	010
1	68	resection	20111109	moderate	p	021	1	0	20161129	1	166	077	hcv	000	n	A	013	007	010
2	73	resection	20150428	moderate	p	026	1	A	20161129	0	154	059	hcv	001	n	A	097	008	009
1	56	transplant	20111128	unknown	c	020	1	A	20161128	1	173	074	hbv	000	y	B	006	009	014
1	61	tae	20150421	moderate	p	027	2	A	20161128	1	161	061	hbv	000	y	A	008	006	010
1	58	resection	20150424	moderate	p	033	1	A	20161125	1	164	071	all negative	000	n	A	008	009	010
1	76	rfa	20150511	unknown	c	013	1	A	20161125	1	168	059	hbv	004	y	B	009	009	012
1	55	other	20111024	unknown	p	080	3B	C	20161124	1	166	065	hcv	993	y	A	008	024	010
1	68	tae	20150409	unknown	c	028	2	B	20161124	1	163	066	hbv	000	y	A	016	007	010
1	66	resection	20150523	moderate	p	035	2	B	20161124	1	160	052	hcv	008	y	A	008	009	010
1	077	tae	20111024	moderate	p	035	2	A	20161123	0	157	047	hbv	140	n	A	014	006	011
1	55	rfa	20140912	moderate	p	031	1	A	20161123	0	161	094	hbv	004	y	A	007	011	012
2	55	other	20160108	unknown	c	030	3B	C	20161123	0	160	073	hcv	001	y	B	005	041	014
1	54	transplant	20150508	moderate	p	050	1	0	20161121	1	165	077	all negative	002	y	A	013	028	011
1	61	rfa	20141111	unknown	c	040	2	B	20161120	0	160	071	hcv	015	y	B	009	027	013
1	56	other	20160826	unknown	c	120	3B	C	20161120	0	183	101	hbv	993	y	B	013	012	012
1	061	tae	20110908	unknown	c	011	1	A	20161118	1	167	063	alcohol	001	y	B	009	026	013
2	39	resection	20111014	moderate	p	060	1	A	20161118	1	159	052	hbv	040	n	A	006	005	010
1	56	tae	20150423	unknown	c	023	2	A	20161118	1	165	068	hbv	000	y	A	012	006	010
1	61	tae	20150804	unknown	c	160	3A	B	20161116	0	166	059	hbv	321	y	A	009	010	010
2	60	transplant	20150408	unknown	p	077	3A	B	20161114	1	157	058	hcv	002	y	A	006	014	010
1	60	rfa	20120416	unknown	c	027	2	A	20161113	0	156	079	hbv	001	y	A	011	019	010
1	72	tae	20150415	unknown	c	015	2	B	20161110	1	159	048	hbv	000	y	A	010	008	010
1	58	rfa	20111214	unknown	c	013	1	0	20161109	1	177	074	hbv	000	y	A	008	008	010
1	63	tae	20131005	unknown	c	042	2	B	20161109	0	161	094	hbv	000	y	A	010	018	012
1	64	tae	20160331	moderate	p	131	3A	B	20161108	0	158	075	hcv	009	y	A	008	007	010
1	66	other	20160906	moderate	p	080	4B	C	20161108	0	155	058	all negative	051	y	B	010	035	012
1	64	resection	20160526	moderate	p	035	2	B	20161105	0	167	072	hcv	022	y	A	012	017	010
1	60	resection	20111212	moderate	p	042	3B	C	20161104	1	164	080	hcv	993	y	A	008	007	010
1	31	resection	20111223	moderate	p	033	1	A	20161104	1	164	065	hbv	357	y	A	007	010	011
1	56	resection	20111031	well	p	035	1	A	20161103	1	168	059	hbv	000	y	A	007	010	010
1	32	resection	20110922	moderate	p	022	1	A	20161102	1	162	047	hbv	000	y	A	009	010	011
2	52	tae	20131220	unknown	c	028	2	A	20161028	0	157	054	all negative	000	y	B	006	036	009
1	076	tae	20110308	well	p	034	1	A	20161026	0	168	074	hcv	004	y	A	012	012	011
2	76	resection	20110907	moderate	p	125	2	C	20161026	1	154	052	all negative	107	n	A	008	003	010
1	64	tae	20150921	unknown	c	020	2	A	20161026	0	160	063	alcohol	000	y	B	010	022	012
1	55	resection	20110615	well	p	017	1	0	20161024	1	162	082	hcv	001	y	A	012	016	011
1	055	transplant	20111003	moderate	p	034	1	A	20161024	1	171	070	all negative	000	y	B	008	028	012
1	63	resection	20110809	moderate	p	050	1	A	20161020	1	177	072	all negative	000	n	A	012	012	010
1	57	tae	20110620	well	p	025	2	A	20161019	1	158	074	hcv	000	y	A	009	012	010
1	65	other	20151207	unknown	c	122	3C	C	20161018	1	165	061	hbv	000	y	A	009	006	010
1	65	rfa	20150414	moderate	p	020	1	A	20161014	0	170	071	alcohol	022	y	A	010	007	010
1	46	resection	20150415	moderate	p	022	1	A	20161013	1	164	091	hbv	172	n	A	009	006	010
2	77	tae	20151028	unknown	c	018	1	0	20161012	1	147	060	hcv	001	y	A	009	021	011
1	78	resection	20110225	moderate	p	031	1	A	20161011	0	158	061	hcv	000	n	A	010	009	010
2	65	resection	20110618	moderate	p	030	2	A	20161011	1	161	058	hcv	002	y	A	006	010	010
1	62	tae	20130426	unknown	c	011	2	A	20161011	0	163	062	hcv	042	y	A	012	015	011
1	49	BSC	20160703	moderate	p	102	4B	D	20161011	0	167	067	hbv	006	n	B	011	168	011
2	57	other	20160804	unknown	c	120	4B	C	20161011	0	159	050	hbv	993	y	B	006	020	015
1	55	transplant	20160606	moderate	p	037	1	C	20161009	0	165	050	hcv	000	y	B	026	007	011
1	47	tae	20110616	unknown	c	015	2	B	20161006	1	165	088	all negative	000	y	A	012	025	011
1	50	resection	20110728	moderate	p	015	1	A	20161004	1	172	064	hbv	001	n	A	008	008	011
1	53	resection	20160321	poor	p	030	1	A	20161004	1	168	064	hcv	003	y	A	010	005	010
1	064	resection	20110718	well	p	035	1	A	20161003	1	166	052	hcv	000	n	A	unknown	004	011
1	69	resection	20110722	moderate	p	052	1	A	20161003	1	169	069	hcv	000	y	A	010	016	011
1	54	resection	20110825	moderate	p	147	1	B	20161003	1	172	083	all negative	993	n	A	010	010	011
1	42	transplant	20150417	well	p	013	1	0	20161003	1	178	090	hbv	001	y	A	009	026	015
1	65	transplant	20150602	unknown	p	015	1	D	20161003	1	164	066	hbv	053	y	C	008	030	013
1	81	tae	20160510	unknown	c	044	1	C	20161003	0	164	059	hcv	503	y	B	013	012	012
1	80	other	20160628	moderate	p	114	4B	C	20161003	0	171	070	hcv	000	y	B	010	013	013
2	065	resection	20110818	moderate	p	037	2	B	20160930	1	146	048	hbv	000	n	A	007	007	010
2	72	rfa	20110705	moderate	p	019	2	A	20160929	1	153	053	hbv	001	y	A	010	006	009
1	58	other	20160805	unknown	p	052	4B	D	20160929	0	unknown	unknown	hbv	007	y	A	008	013	011
1	53	rfa	20111221	well	p	018	1	A	20160927	0	166	068	hbv	000	y	A	100	018	011
2	48	rfa	20130618	well	p	020	1	0	20160924	0	153	060	all negative	000	y	A	010	017	011
1	040	resection	20110830	moderate	p	033	1	A	20160923	1	180	081	hbv	178	y	A	008	012	010
1	58	resection	20110714	unknown	p	023	1	A	20160922	1	173	071	hbv	000	y	A	012	011	011
2	48	target	20150505	unknown	p	042	3B	C	20160919	0	160	066	hcv	747	y	A	009	007	010
2	65	tae	20160728	unknown	c	032	2	B	20160919	0	155	069	hcv	038	y	A	010	016	013
2	75	tae	20160809	unknown	c	123	3C	D	20160917	0	151	074	all negative	043	y	B	024	028	012
2	73	tae	20160401	unknown	c	058	3B	C	20160914	0	147	048	all negative	229	y	A	008	015	010
1	62	target	20160720	moderate	p	202	4A	C	20160914	0	158	066	hbv	993	y	A	008	020	011
1	64	tae	20150417	unknown	c	033	1	A	20160911	0	172	087	hcv	031	y	A	008	023	011
2	75	resection	20110817	moderate	p	059	1	B	20160908	1	150	061	all negative	993	y	A	010	006	010
1	062	rfa	20110831	moderate	p	019	2	A	20160908	1	165	056	hbv	001	y	A	012	011	011
1	54	resection	20110824	moderate	p	022	1	A	20160906	1	174	092	hcv	001	y	A	005	010	011
2	46	resection	20110810	moderate	p	013	1	0	20160905	1	159	040	hbv	169	n	A	005	007	010
2	77	target	20160509	moderate	p	126	4B	C	20160905	0	146	041	all negative	000	n	A	012	007	010
1	50	resection	20120716	moderate	p	032	1	A	20160904	0	169	070	hbv	000	y	A	009	004	010
1	67	tae	20140523	unknown	c	030	1	C	20160902	0	158	054	hbv	000	y	A	076	006	009
2	70	tae	20150304	unknown	c	024	2	A	20160902	0	151	059	all negative	000	y	A	006	013	011
2	061	tae	20140923	moderate	p	040	3B	C	20160901	0	145	055	hcv	000	y	A	014	018	011
1	82	rfa	20130912	moderate	p	030	1	A	20160831	0	170	077	all negative	000	y	A	034	012	010
1	60	tae	20160606	moderate	p	102	3A	B	20160831	0	171	075	all negative	993	y	B	009	007	010
2	62	rfa	20150227	unknown	c	017	2	A	20160830	0	150	058	hcv	004	y	B	014	026	013
1	49	rfa	20110819	unknown	p	020	1	0	20160826	1	171	054	hbv	009	y	A	006	011	010
2	77	rfa	20150507	moderate	p	021	1	A	20160823	1	150	049	hcv	007	y	A	009	006	010
1	62	resection	20150519	moderate	p	040	3C	C	20160823	1	165	062	hcv	000	n	A	009	010	010
1	60	target	20150930	unknown	c	unknown	3C	C	20160823	0	167	055	hbv	993	y	A	009	014	010
1	70	resection	20160328	poor	p	023	1	A	20160823	1	160	072	all negative	000	y	A	009	016	010
2	63	rfa	20150527	unknown	c	014	1	0	20160822	1	154	060	hcv	000	y	A	009	009	010
2	71	resection	20150529	moderate	p	015	1	0	20160822	1	152	064	hcv	010	y	A	012	007	011
1	66	rfa	20150521	unknown	c	018	1	0	20160820	0	167	065	hbv	002	y	A	008	019	011
1	68	rfa	20150608	unknown	c	033	2	B	20160820	0	167	075	hbv	032	y	A	009	014	011
1	42	rfa	20140608	moderate	p	042	2	D	20160816	0	168	065	hcv	001	y	B	010	034	014
2	63	resection	20150421	moderate	p	022	1	A	20160816	1	161	063	hcv	114	y	A	008	015	010
2	79	rfa	20150430	unknown	c	016	2	A	20160816	1	145	058	hcv	000	y	A	008	008	011
2	32	other	20140401	poor	p	170	3A	B	20160815	0	164	055	hbv	993	n	A	005	010	011
1	70	resection	20160114	poor	p	042	3C	C	20160813	0	176	064	hbv	993	y	A	010	013	011
1	053	tae	20110928	moderate	p	026	1	A	20160812	0	167	058	hcv	043	y	A	006	013	012
1	62	rfa	20120112	unknown	c	031	1	A	20160811	0	170	065	hbv	000	y	A	016	012	011
1	54	tae	20130125	unknown	p	027	2	A	20160809	0	171	066	hcv	012	y	A	008	016	012
1	87	rfa	20150520	unknown	c	017	1	0	20160805	1	149	050	hbv	001	y	A	010	011	011
1	063	resection	20120306	moderate	p	042	1	A	20160801	1	158	057	hbv	001	n	A	010	015	010
1	76	tae	20131122	unknown	c	075	3A	B	20160801	0	158	046	hcv	001	y	A	010	010	010
2	53	resection	20110608	moderate	p	021	1	0	20160729	1	154	045	hcv	157	y	A	010	009	010
2	63	resection	20110627	well	p	031	1	A	20160729	1	146	050	hcv	017	y	A	008	007	010
1	044	resection	20110725	moderate	p	026	1	A	20160729	1	176	102	hbv	000	n	A	009	008	010
1	46	tae	20140607	unknown	c	030	2	A	20160727	0	169	068	hbv	000	y	A	004	032	011
2	63	other	20150910	moderate	p	041	1	A	20160727	1	149	082	all negative	993	y	A	015	011	010
1	39	tae	20130419	well	p	033	2	B	20160724	0	171	075	hcv	001	y	A	008	011	011
2	66	BSC	20160715	unknown	c	130	3B	C	20160723	0	152	051	all negative	993	y	B	041	130	013
1	041	resection	20110726	well	p	010	1	0	20160722	1	175	078	hcv	000	y	A	unknown	008	011
1	55	resection	20130529	moderate	p	029	2	B	20160719	0	164	077	alcohol	107	y	A	008	011	009
2	71	rfa	20150908	moderate	p	026	1	A	20160719	1	152	058	hcv	000	n	A	008	012	011
1	75	tae	20160220	moderate	p	103	3A	B	20160719	0	155	054	hcv	008	y	A	007	014	011
1	45	resection	20110725	moderate	p	061	1	B	20160718	1	171	076	hbv	000	y	A	009	008	011
1	49	tae	20151012	moderate	p	028	2	B	20160715	0	165	075	hbv	001	y	A	009	015	010
1	62	tae	20120427	moderate	p	071	3A	B	20160713	0	152	050	hcv	001	y	A	009	010	011
1	63	resection	20150421	moderate	p	026	1	A	20160712	1	162	061	hcv	001	n	A	030	003	011
1	44	BSC	20150525	unknown	c	044	1	D	20160710	0	180	068	all negative	063	y	B	012	046	017
1	69	resection	20110805	moderate	p	040	1	A	20160706	1	162	077	all negative	000	n	A	009	007	010
2	73	rfa	20150624	unknown	c	020	1	A	20160706	0	157	053	all negative	052	y	B	008	031	013
1	61	other	20150617	unknown	c	057	3B	C	20160705	0	168	069	hcv	012	y	A	008	011	010
1	37	tae	20130214	moderate	p	075	1	D	20160704	0	167	097	all negative	026	n	A	202	006	016
1	79	target	20160310	moderate	p	134	3C	C	20160702	0	156	043	all negative	001	n	A	014	008	011
1	61	other	20160516	unknown	c	038	3B	C	20160702	0	157	unknown	hbv	148	y	B	117	007	011
1	81	tae	20140918	unknown	c	023	2	C	20160701	0	158	074	hcv	000	y	A	019	008	010
1	75	BSC	20160418	poor	p	200	3B	C	20160701	0	163	078	all negative	270	y	B	008	052	017
1	72	tae	20110309	unknown	c	009	1	0	20160630	1	157	060	all negative	000	n	A	008	005	010
2	64	rfa	20150504	moderate	p	009	1	0	20160630	1	154	054	hbv	054	n	A	008	013	010
2	062	resection	20110309	moderate	p	024	1	A	20160628	1	154	054	hcv	003	y	A	006	005	012
2	058	resection	20110921	moderate	p	020	1	0	20160628	0	147	054	hcv	001	y	A	008	008	009
1	57	transplant	20110415	moderate	p	023	2	A	20160627	1	164	071	hcv	015	y	B	011	025	011
1	71	resection	20110520	moderate	p	085	3C	A	20160627	1	167	056	hcv	000	n	B	010	011	018
1	59	rfa	20110602	well	p	022	2	A	20160627	1	153	063	hcv	000	y	A	011	007	010
1	65	resection	20150430	moderate	p	035	3C	C	20160627	1	160	058	all negative	000	n	A	112	062	010
1	44	rfa	20150915	unknown	c	017	1	0	20160627	0	170	105	hcv	010	y	A	008	009	012
1	71	resection	20130204	moderate	p	070	1	B	20160626	0	167	084	hbv	000	n	A	014	006	010
1	74	rfa	20131130	unknown	c	015	1	0	20160623	0	153	054	hcv	008	y	A	008	011	012
1	48	resection	20110310	moderate	p	030	1	A	20160622	1	159	057	hbv	000	n	A	009	011	010
1	75	tae	20120329	well	p	026	1	A	20160622	0	172	096	all negative	000	y	A	017	015	011
1	51	transplant	20110426	unknown	c	008	1	0	20160621	1	179	071	hbv	000	y	A	006	050	012
1	60	tae	20151207	unknown	c	030	2	B	20160619	0	165	071	hcv	078	y	A	010	015	010
1	42	resection	20110719	moderate	p	032	1	A	20160617	1	165	070	hbv	009	n	A	011	012	010
1	56	rfa	20110526	unknown	c	017	1	A	20160616	1	173	066	hbv	000	y	B	009	027	012
1	70	resection	20110526	moderate	p	022	2	A	20160616	1	161	056	hcv	009	n	A	024	007	016
1	73	resection	20110727	moderate	p	032	1	A	20160616	1	169	072	hcv	001	n	A	014	007	012
1	85	rfa	20110426	well	p	021	1	A	20160615	1	158	057	all negative	000	n	A	019	018	010
1	69	tae	20110516	unknown	c	045	1	A	20160615	1	171	084	hbv	000	y	A	014	010	010
1	41	rfa	20110325	unknown	c	017	1	0	20160613	1	158	057	all negative	000	y	A	006	018	011
1	46	transplant	20110511	well	p	015	1	D	20160613	1	176	091	hcv	000	y	C	010	034	014
1	53	rfa	20140526	moderate	p	017	2	A	20160610	0	168	079	hcv	035	y	A	009	012	010
2	58	resection	20130829	moderate	p	025	1	A	20160607	0	161	062	hbv	086	y	A	011	008	010
1	79	tae	20130304	unknown	c	025	2	A	20160606	0	174	080	hcv	002	y	A	008	013	011
1	052	rfa	20110308	well	p	014	1	0	20160603	1	172	076	hbv	004	y	A	008	022	011
2	49	resection	20110517	moderate	p	095	1	B	20160603	1	160	054	hbv	420	y	A	008	006	010
1	44	other	20110519	unknown	c	032	3B	C	20160603	1	unknown	unknown	hbv	131	y	A	010	009	010
2	59	tae	20150107	unknown	c	021	2	A	20160603	1	152	075	hbv	001	y	A	006	006	010
2	40	rfa	20150206	unknown	c	023	1	A	20160603	1	154	071	hbv	000	y	A	007	012	011
2	74	tae	20150212	unknown	c	032	1	A	20160603	1	150	052	hcv	001	y	A	005	010	010
2	069	rfa	20150331	well	p	012	1	0	20160603	1	158	076	hcv	000	y	A	008	008	009
1	77	resection	20110305	well	p	010	2	A	20160601	1	167	067	hbv	000	y	A	010	009	010
1	56	tae	20131205	poor	p	080	3A	B	20160601	1	161	058	hcv	007	y	A	019	005	010
2	64	tae	20150213	unknown	c	038	1	A	20160601	1	152	067	hcv	002	y	A	008	011	011
1	48	tae	20150602	unknown	c	026	2	B	20160601	0	165	056	alcohol	002	y	B	007	029	012
1	71	resection	20150925	moderate	p	024	1	A	20160601	1	169	069	hbv	000	n	A	010	014	011
1	64	target	20150921	poor	p	084	3B	C	20160531	0	162	066	all negative	021	n	A	016	010	012
1	50	resection	20110523	moderate	p	032	2	A	20160530	1	172	075	hcv	000	n	A	010	007	010
1	60	resection	20150129	moderate	p	024	1	A	20160530	1	168	072	hbv	009	y	A	018	008	010
1	061	resection	20110512	moderate	p	022	1	A	20160527	1	169	085	hbv	080	y	A	009	009	011
1	41	tae	20110514	unknown	c	011	2	A	20160527	1	168	078	hbv	000	y	A	011	012	010
1	54	resection	20140804	moderate	p	105	3B	C	20160527	0	169	084	hbv	993	y	A	011	012	012
2	81	resection	20150331	moderate	p	018	1	C	20160527	1	153	045	all negative	000	y	A	014	008	010
1	58	rfa	20110421	unknown	c	014	1	0	20160526	1	165	093	hcv	000	y	A	007	014	011
2	52	rfa	20150129	unknown	c	016	1	0	20160526	1	155	064	hbv	000	y	A	007	008	010
1	60	resection	20110510	moderate	p	016	1	0	20160525	1	164	063	hbv	075	n	A	009	008	011
2	64	tae	20150205	moderate	p	047	1	A	20160524	1	152	068	hbv	000	y	A	009	017	012
1	63	resection	20150316	moderate	p	052	1	B	20160524	1	159	049	hcv	000	n	A	008	013	010
1	55	rfa	20140616	unknown	p	035	1	A	20160521	0	173	077	hcv	066	y	A	010	014	018
1	55	tae	20110509	unknown	c	016	2	A	20160520	1	172	083	hbv	000	y	A	008	011	010
1	68	tae	20150115	unknown	c	059	3A	B	20160518	1	162	075	hbv	023	y	A	011	014	010
1	61	rfa	20150129	moderate	p	029	1	A	20160518	1	171	087	hcv	002	y	A	020	008	010
1	051	resection	20110315	moderate	p	110	3C	C	20160517	1	169	094	hcv	395	y	A	006	019	011
1	53	transplant	20110421	moderate	p	026	1	D	20160516	1	163	095	hbv	000	y	C	015	040	013
1	60	tae	20160311	moderate	p	170	3A	B	20160515	0	166	058	all negative	000	n	A	015	019	014
1	45	tae	20110301	unknown	c	023	2	A	20160513	1	165	080	alcohol	000	y	A	007	035	013
2	61	resection	20110322	moderate	p	014	1	0	20160513	1	151	050	hcv	006	y	A	005	005	010
1	53	resection	20150212	moderate	p	130	1	A	20160512	1	170	066	hbv	993	n	A	011	010	010
1	53	rfa	20150305	well	p	019	2	A	20160512	1	153	054	all negative	004	y	A	013	022	012
1	50	rfa	20150105	moderate	p	043	1	B	20160511	1	178	073	hcv	004	y	A	008	013	010
1	61	tae	20150113	well	p	021	2	A	20160510	1	160	066	hbv	000	y	A	010	008	010
1	48	resection	20130305	poor	p	035	1	A	20160508	0	180	065	hbv	010	n	A	007	010	010
1	60	rfa	20150227	moderate	p	016	1	0	20160507	1	168	078	all negative	000	y	A	009	006	009
2	72	tae	20140606	unknown	c	037	2	B	20160505	0	unknown	unknown	hcv	013	y	A	010	011	011
1	060	tae	20110506	unknown	c	048	1	A	20160502	1	168	088	hbv	000	y	A	020	026	011
2	072	rfa	20110510	unknown	p	023	1	A	20160429	1	156	054	hcv	116	y	A	009	010	012
1	58	rfa	20150122	moderate	p	018	1	0	20160428	1	174	067	hcv	012	n	A	075	006	010
1	57	target	20160218	moderate	p	090	4B	C	20160428	0	177	095	all negative	033	y	A	009	005	010
1	46	BSC	20130918	unknown	c	026	2	D	20160427	0	174	090	hbv	034	y	C	007	016	011
1	069	resection	20110301	moderate	p	045	1	A	20160426	1	150	055	hcv	000	y	A	009	009	010
1	79	rfa	20120319	unknown	c	017	2	A	20160426	0	166	069	hcv	004	y	A	017	013	011
1	53	rfa	20120605	unknown	c	025	1	A	20160426	0	160	063	hbv	000	y	A	129	007	010
1	75	resection	20141126	moderate	p	095	1	B	20160425	0	165	066	hcv	646	y	A	012	011	010
1	68	resection	20140724	moderate	p	065	3A	B	20160421	0	162	062	hcv	001	y	A	007	013	010
1	87	tae	20130227	moderate	p	024	1	A	20160419	0	165	052	hcv	001	y	A	013	007	010
2	074	resection	20110330	moderate	p	034	1	B	20160418	1	152	067	hbv	001	n	A	008	009	010
2	78	tae	20150526	unknown	c	079	3C	C	20160418	0	155	072	all negative	114	y	A	013	009	011
2	66	rfa	20150210	unknown	c	021	1	A	20160413	0	142	050	hcv	001	y	B	008	017	011
1	56	resection	20150618	poor	p	058	3A	B	20160409	0	161	071	hbv	649	y	A	020	006	010
2	073	rfa	20110128	unknown	c	029	1	A	20160407	0	153	077	all negative	000	y	A	008	008	012
1	66	resection	20141024	moderate	p	055	1	B	20160407	0	165	074	hcv	000	y	A	011	022	009
1	62	tae	20150112	well	p	020	1	0	20160407	1	179	057	hbv	001	y	A	009	023	010
2	84	tae	20150406	unknown	c	024	3C	C	20160407	0	151	050	hcv	003	y	B	013	012	016
2	39	other	20151021	unknown	p	130	4B	C	20160405	0	166	059	all negative	993	n	A	007	009	011
2	53	resection	20150322	moderate	p	100	3C	C	20160402	1	162	056	all negative	342	n	A	007	014	010
1	52	tae	20150824	poor	p	044	3B	C	20160402	0	169	079	all negative	000	y	B	010	030	011
1	60	tae	20131121	well	p	024	1	A	20160401	0	165	061	all negative	001	y	A	008	011	010
1	78	rfa	20150309	well	p	022	1	A	20160401	1	163	064	all negative	000	y	A	011	010	009
2	67	rfa	20150820	unknown	c	027	3B	D	20160331	0	156	078	all negative	000	y	B	008	020	011
2	80	BSC	20151229	unknown	c	135	3B	D	20160330	0	160	056	hbv	993	y	A	010	007	012
1	81	tae	20150216	moderate	p	130	3B	C	20160327	0	unknown	unknown	hcv	115	y	A	010	010	010
1	048	resection	20110406	moderate	p	015	1	0	20160324	1	166	059	hbv	000	y	A	007	010	011
2	51	target	20150728	moderate	p	100	4B	C	20160320	0	157	070	all negative	621	y	A	007	009	010
1	57	resection	20150502	moderate	p	018	2	B	20160318	0	168	067	hcv	004	y	A	033	007	010
1	058	resection	20110512	well	p	021	1	A	20160317	1	163	060	hbv	000	n	A	012	014	010
1	79	tae	20130920	well	p	016	1	0	20160317	0	156	082	all negative	000	n	A	016	010	010
2	75	other	20151130	moderate	p	150	4A	C	20160316	0	152	072	hcv	669	y	A	012	013	011
1	56	tae	20130703	unknown	c	021	2	B	20160314	0	165	071	all negative	000	y	A	014	010	009
1	74	tae	20130502	unknown	c	017	2	B	20160312	0	166	076	hcv	013	y	A	013	017	011
2	59	tae	20150601	moderate	p	018	2	B	20160311	0	163	110	hcv	009	y	B	009	033	013
1	062	tae	20110127	unknown	c	023	1	A	20160309	1	168	074	hbv	000	y	A	009	009	011
1	50	BSC	20150224	unknown	c	017	1	A	20160308	1	167	070	hcv	000	y	B	010	021	012
1	69	rfa	20141201	unknown	c	037	1	A	20160305	0	168	070	hcv	307	y	A	015	011	010
1	80	BSC	20151118	unknown	c	036	2	D	20160305	0	156	048	hbv	000	y	B	016	018	014
1	062	tae	20110111	unknown	c	032	1	A	20160304	1	163	074	hbv	008	y	A	009	008	012
1	64	rfa	20110321	well	p	021	1	A	20160302	1	153	064	hbv	000	y	B	008	009	010
2	77	tae	20140617	moderate	p	020	1	0	20160229	0	144	056	hbv	001	y	A	010	009	011
1	68	rfa	20140730	moderate	p	020	1	0	20160229	0	155	057	hbv	000	y	A	008	017	010
1	63	tae	20150427	unknown	c	090	1	B	20160227	0	165	070	hbv	030	y	A	010	006	010
1	66	tae	20140519	moderate	p	052	4B	C	20160225	0	175	072	hbv	002	y	A	009	015	010
1	70	tae	20111017	well	p	064	3A	B	20160224	0	159	046	hbv	001	n	A	009	011	009
2	67	rfa	20150112	unknown	c	024	1	A	20160217	1	149	063	all negative	000	y	A	010	006	010
1	75	rfa	20150226	moderate	p	029	1	A	20160217	1	152	059	hcv	001	y	A	013	008	010
1	58	BSC	20151208	unknown	c	227	3B	C	20160217	0	158	052	hcv	269	y	B	011	019	011
1	44	tae	20150110	unknown	c	023	2	B	20160216	1	164	079	alcohol	000	y	A	008	096	014
1	74	rfa	20140822	unknown	c	025	2	D	20160215	0	175	073	hcv	000	y	B	006	030	011
1	65	tae	20121217	well	p	023	2	B	20160208	0	162	065	alcohol	002	y	A	009	019	010
1	77	tae	20130819	unknown	c	037	2	C	20160208	0	168	070	hbv	001	y	A	013	014	010
1	75	rfa	20111012	unknown	p	026	1	A	20160207	0	162	066	all negative	000	y	A	005	014	010
1	70	other	20141213	unknown	c	050	3B	C	20160205	0	168	066	all negative	216	y	A	009	012	010
1	37	tae	20151202	unknown	c	030	3C	C	20160204	0	173	075	alcohol	000	y	B	014	022	014
1	55	transplant	20150209	unknown	p	037	2	A	20160201	1	162	069	hcv	004	y	B	011	024	011
2	64	other	20151214	unknown	c	150	4B	C	20160201	0	165	049	hbv	993	n	B	018	024	012
1	55	rfa	20140125	unknown	c	024	1	A	20160130	0	167	069	hbv	296	n	A	010	010	010
1	67	resection	20150212	moderate	p	023	1	A	20160129	1	167	082	hcv	000	n	A	010	010	010
2	85	tae	20160111	unknown	c	046	1	C	20160129	0	142	059	hbv	000	y	A	013	010	009
1	57	resection	20120613	moderate	p	080	1	B	20160127	0	168	077	hcv	036	n	A	153	004	011
1	61	target	20150813	poor	p	150	4B	C	20160126	0	166	057	all negative	001	y	A	012	008	010
1	54	resection	20131126	moderate	p	018	1	0	20160125	0	166	076	all negative	000	y	A	011	011	010
1	061	tae	20110812	unknown	c	025	2	A	20160122	0	166	087	hcv	013	y	B	007	029	015
1	54	target	20150402	moderate	p	unknown	3B	C	20160122	0	148	055	hbv	003	y	A	008	008	011
1	64	tae	20130902	unknown	c	051	3A	B	20160121	0	166	081	hbv	002	y	A	011	012	010
1	53	tae	20150831	unknown	c	019	2	C	20160121	0	168	084	hcv	082	y	B	012	010	011
1	062	resection	20110420	well	p	045	1	B	20160115	1	173	063	hcv	001	y	A	010	009	010
1	55	rfa	20120130	unknown	c	015	1	0	20160115	0	162	066	hbv	000	y	A	009	023	011
1	66	other	20121212	well	p	013	2	C	20160114	0	150	043	all negative	007	y	A	014	004	011
1	57	resection	20110114	moderate	p	040	1	A	20160113	1	162	063	hbv	000	y	A	008	010	010
1	63	rfa	20150228	unknown	c	010	1	0	20160112	1	174	098	hbv	000	y	A	009	013	010
2	63	transplant	20110104	well	p	018	1	A	20160111	1	154	055	hcv	000	n	B	009	016	011
1	46	target	20151008	unknown	c	065	3B	C	20160111	0	175	095	hbv	595	y	A	008	008	012
1	43	tae	20140922	unknown	p	110	4B	C	20160106	0	165	065	hbv	993	y	A	007	006	009
1	70	tae	20110922	unknown	c	045	2	B	20160104	0	174	095	all negative	000	y	A	009	012	011
2	054	rfa	20110411	moderate	p	019	1	0	20151231	1	161	080	hcv	000	n	A	006	009	010
2	78	BSC	20110219	unknown	c	013	1	A	20151229	0	144	047	hcv	993	y	A	013	009	012
1	63	tae	20130629	unknown	c	025	2	A	20151226	0	158	068	hcv	003	y	A	010	016	010
1	53	tae	20131017	moderate	p	018	1	0	20151225	0	166	128	hcv	000	y	A	025	005	010
1	85	resection	20121016	moderate	p	160	1	B	20151224	0	176	067	all negative	004	n	A	007	010	010
1	86	target	20151021	unknown	c	130	4B	C	20151224	0	unknown	unknown	hbv	993	y	A	019	020	012
1	58	tae	20151026	moderate	p	046	4B	C	20151222	0	177	118	hbv	751	y	A	013	015	011
1	54	resection	20140913	moderate	p	113	3A	B	20151219	1	172	059	all negative	409	n	A	094	006	009
1	57	resection	20140804	well	p	012	1	A	20151218	1	161	064	hbv	000	n	A	012	013	009
2	49	other	20151111	unknown	p	141	4B	C	20151218	0	167	057	hbv	148	n	A	004	007	011
2	73	rfa	20140807	unknown	c	014	1	0	20151217	1	148	047	hbv	000	y	A	008	009	010
2	069	rfa	20140819	unknown	c	020	1	0	20151217	1	149	062	hcv	000	y	A	007	008	010
1	72	target	20150922	moderate	p	060	4B	C	20151217	0	167	unknown	all negative	230	y	A	015	022	010
1	51	rfa	20130522	unknown	c	048	1	A	20151216	0	171	087	hbv	000	y	A	008	013	012
1	52	resection	20140813	unknown	p	016	1	0	20151216	1	166	074	hbv	000	n	A	009	013	010
2	81	tae	20140917	unknown	c	029	1	A	20151216	1	159	076	all negative	000	y	A	008	007	009
1	72	rfa	20130628	moderate	p	030	1	A	20151215	0	161	054	all negative	002	n	A	010	004	009
1	64	resection	20141031	moderate	p	030	1	A	20151215	1	166	077	hcv	000	n	A	019	009	010
2	66	rfa	20130725	unknown	p	030	1	A	20151214	0	153	064	all negative	000	n	A	008	008	009
2	63	resection	20141121	moderate	p	038	1	A	20151214	0	155	053	hcv	086	y	A	011	008	010
2	62	other	20151126	unknown	c	120	4B	C	20151214	0	152	062	hcv	993	y	B	008	034	013
1	62	rfa	20110425	well	p	026	2	A	20151213	0	171	049	hbv	000	y	A	005	020	012
1	62	rfa	20140612	moderate	p	014	1	A	20151213	0	168	075	hbv	000	y	B	012	022	011
2	50	BSC	20151103	poor	p	115	4B	D	20151213	0	158	079	hcv	993	y	C	017	125	027
1	59	tae	20141106	moderate	p	062	3A	B	20151208	0	171	098	alcohol	011	y	A	012	008	020
1	53	resection	20140929	moderate	p	038	2	B	20151207	1	162	066	hbv	001	n	A	005	006	009
1	69	tae	20131129	moderate	p	050	2	B	20151205	0	155	060	all negative	000	y	A	012	016	010
1	78	rfa	20130219	moderate	p	018	1	0	20151204	0	166	067	hcv	001	y	A	011	011	010
1	65	tae	20141103	unknown	c	039	1	A	20151202	1	169	066	hbv	000	y	A	008	020	010
1	61	resection	20141226	moderate	p	025	1	A	20151201	1	164	083	hcv	000	n	A	009	008	010
2	58	rfa	20131112	unknown	c	025	1	A	20151124	0	160	061	hcv	002	y	A	007	017	011
1	57	BSC	20150706	unknown	c	077	4B	D	20151121	0	165	057	hcv	012	y	C	044	040	014
2	69	resection	20141103	moderate	p	016	2	0	20151120	1	146	056	hcv	000	y	A	011	007	010
1	47	other	20150610	unknown	c	250	3C	C	20151120	0	178	064	hbv	993	y	A	010	023	012
2	54	tae	20121105	unknown	c	017	2	B	20151119	0	159	057	hbv	043	y	A	010	012	011
1	56	tae	20111104	moderate	p	016	1	0	20151116	0	170	056	hbv	000	y	A	009	013	011
2	79	resection	20120105	moderate	p	045	1	B	20151115	0	145	059	hcv	037	y	A	010	006	010
1	64	resection	20130313	well	p	036	1	A	20151115	0	169	073	all negative	000	y	A	138	005	009
1	60	tae	20110316	moderate	p	031	2	B	20151113	0	155	062	alcohol	000	n	B	125	008	010
1	77	BSC	20150711	unknown	c	044	3C	C	20151112	0	168	057	hcv	170	n	B	008	155	013
2	68	target	20150802	unknown	p	130	4B	C	20151105	0	160	055	all negative	186	n	B	005	005	010
2	75	rfa	20140408	unknown	c	027	1	A	20151104	0	153	070	hcv	000	n	A	008	012	010
1	58	target	20150718	unknown	c	160	3B	C	20151031	0	unknown	unknown	hcv	993	y	A	007	011	012
1	75	resection	20141222	moderate	p	040	1	A	20151030	1	171	084	hcv	228	y	A	012	011	010
1	85	other	20150901	moderate	p	066	1	B	20151030	0	161	073	all negative	005	n	A	013	010	010
1	60	other	20150624	moderate	p	029	4B	C	20151029	0	160	067	hcv	004	y	A	015	012	010
2	68	target	20150920	poor	p	140	3C	C	20151029	0	160	059	hcv	000	y	B	011	009	012
1	051	tae	20111025	unknown	c	023	1	A	20151027	0	164	073	hbv	052	y	A	008	016	011
1	60	tae	20130108	unknown	c	012	2	A	20151027	0	172	081	alcohol	000	y	A	150	014	010
2	81	target	20140403	unknown	c	040	3B	C	20151026	0	unknown	unknown	hcv	680	y	A	005	012	010
1	56	rfa	20130514	unknown	c	011	2	A	20151024	0	161	074	alcohol	001	y	B	016	062	014
2	68	resection	20121027	moderate	p	043	1	A	20151023	0	152	063	hcv	000	y	A	095	010	010
1	42	resection	20111024	moderate	p	188	3C	C	20151022	0	163	064	hbv	164	n	A	010	012	011
1	058	rfa	20110831	unknown	c	025	2	A	20151021	0	169	069	hcv	000	y	A	016	075	011
1	56	rfa	20130508	unknown	p	028	1	A	20151021	0	168	060	hcv	000	y	A	009	017	011
1	54	transplant	20141015	unknown	p	037	1	A	20151020	1	162	063	hbv	014	y	A	008	011	010
1	53	tae	20111227	unknown	c	032	1	A	20151019	0	159	060	hcv	001	y	A	010	010	012
2	68	tae	20110526	unknown	c	020	2	A	20151017	0	155	054	hcv	006	y	A	013	007	011
2	71	tae	20130329	unknown	c	048	2	B	20151014	0	144	036	hcv	000	y	B	009	008	010
1	47	resection	20140809	moderate	p	017	1	A	20151009	1	170	061	hbv	001	y	A	009	011	010
1	52	resection	20140809	moderate	p	083	1	B	20151009	1	173	076	hbv	006	n	A	012	006	010
1	47	resection	20140926	moderate	p	024	1	A	20151006	1	154	054	hbv	000	n	A	008	009	010
1	61	resection	20140905	moderate	p	021	1	A	20151005	1	165	073	all negative	000	n	A	007	008	009
1	75	tae	20140424	well	p	082	3A	B	20151002	0	167	074	hbv	000	y	A	009	024	010
1	44	rfa	20141104	unknown	c	020	1	0	20150930	1	168	073	hbv	013	n	A	008	009	010
1	73	rfa	20140822	unknown	c	024	1	A	20150925	0	172	068	hcv	004	y	A	009	017	011
1	71	resection	20141024	moderate	p	024	2	A	20150925	1	164	059	hbv	006	y	A	009	009	010
2	69	rfa	20130430	unknown	c	026	1	A	20150920	0	155	052	hcv	004	y	B	008	019	013
1	52	target	20150708	unknown	c	054	4B	C	20150920	0	174	066	hbv	993	y	A	009	016	020
1	65	BSC	20150801	unknown	c	120	4B	D	20150920	0	170	056	hbv	993	y	C	076	218	014
1	41	rfa	20150119	moderate	p	022	2	A	20150918	0	167	065	hbv	008	y	A	100	008	009
2	66	rfa	20130509	well	p	028	2	A	20150917	0	162	070	hcv	001	y	A	008	012	010
1	58	resection	20121026	poor	p	030	1	A	20150915	0	167	061	hcv	000	n	A	011	017	010
1	65	resection	20141125	moderate	p	065	1	B	20150914	1	159	067	hbv	092	n	A	014	008	010
2	73	rfa	20130926	unknown	c	033	2	B	20150911	0	156	068	all negative	002	y	A	007	025	011
1	56	resection	20140319	moderate	p	170	3B	C	20150911	0	179	079	hbv	993	n	A	011	010	010
1	87	tae	20140505	moderate	p	083	3A	B	20150909	0	166	060	all negative	000	y	A	014	010	010
2	62	tae	20130322	unknown	c	030	2	A	20150907	0	153	056	hcv	223	y	A	009	015	011
1	50	target	20150713	poor	p	160	4B	C	20150907	0	163	059	alcohol	993	y	A	011	015	010
1	70	rfa	20130513	moderate	p	016	2	A	20150905	0	158	067	hcv	000	y	A	075	005	009
1	058	resection	20110208	moderate	p	025	1	A	20150904	1	165	074	hbv	001	n	A	008	014	010
1	81	tae	20110310	unknown	c	063	4A	C	20150904	1	170	070	hbv	001	y	A	008	009	012
1	73	target	20150421	moderate	p	129	3A	C	20150902	0	171	070	all negative	000	y	A	017	019	012
1	53	rfa	20121219	unknown	c	038	1	A	20150831	0	165	058	hcv	732	y	A	089	012	010
1	54	resection	20110302	moderate	p	035	2	A	20150828	1	168	069	hbv	000	n	A	007	010	010
1	061	resection	20110529	moderate	p	030	2	A	20150828	1	164	059	hbv	005	y	A	008	008	011
2	83	BSC	20150615	unknown	c	095	3A	D	20150828	0	unknown	unknown	hcv	993	y	C	026	094	026
2	67	BSC	20150105	unknown	c	040	2	D	20150827	0	152	056	hbv	000	y	C	014	030	014
2	68	resection	20150403	moderate	p	080	3A	C	20150827	0	157	066	hbv	144	y	A	006	006	022
2	73	tae	20150619	unknown	c	043	4A	C	20150824	0	151	053	all negative	336	y	A	005	012	011
2	63	tae	20140724	unknown	c	034	2	A	20150819	1	146	059	hcv	993	n	A	009	007	009
1	76	rfa	20141005	moderate	p	015	1	0	20150818	1	163	058	hcv	000	n	A	008	010	010
1	65	other	20150415	moderate	p	089	3B	C	20150816	0	164	050	hbv	004	y	B	035	022	015
1	78	resection	20150413	moderate	p	036	1	A	20150815	0	168	076	hcv	004	y	B	021	013	012
1	68	other	20141212	moderate	p	200	3B	D	20150814	0	161	070	all negative	001	n	A	020	005	011
2	71	rfa	20110221	unknown	c	023	2	A	20150813	1	149	050	hcv	000	y	A	084	005	010
1	77	tae	20140930	unknown	c	120	3A	B	20150813	0	159	055	hcv	046	y	A	012	014	010
1	60	transplant	20110323	well	p	020	1	C	20150810	1	161	065	hbv	006	y	B	006	020	014
1	060	resection	20110222	moderate	p	050	1	B	20150807	1	167	068	all negative	001	n	A	008	006	010
1	035	other	20150529	unknown	c	100	4B	C	20150806	0	176	077	hbv	993	y	A	010	029	012
2	79	tae	20120306	well	p	018	2	A	20150805	0	148	046	hcv	004	y	A	011	011	011
2	86	BSC	20150309	unknown	c	128	3B	D	20150805	0	143	050	all negative	004	n	A	056	056	016
2	068	resection	20110323	moderate	p	072	1	B	20150803	1	162	062	hcv	000	n	A	007	006	011
1	061	resection	20110809	moderate	p	015	1	0	20150801	0	154	054	hcv	001	y	A	006	021	010
1	60	resection	20140705	moderate	p	021	1	A	20150801	0	158	046	hbv	000	n	A	011	013	010
1	73	resection	20140423	moderate	p	156	3C	C	20150731	0	169	076	all negative	993	y	A	016	008	009
2	069	tae	20120511	moderate	p	023	1	A	20150730	0	148	045	hcv	000	y	B	006	020	013
1	54	rfa	20140730	unknown	c	025	1	A	20150728	1	167	082	hbv	000	y	A	010	011	009
1	39	resection	20140811	moderate	p	039	1	A	20150728	1	163	070	hbv	293	n	A	012	018	009
1	49	resection	20140909	moderate	p	014	1	0	20150728	1	176	074	hbv	004	n	A	011	009	010
1	54	target	20150603	poor	p	160	3B	C	20150723	0	173	084	hbv	000	y	A	026	013	012
2	72	tae	20110208	unknown	c	unknown	2	A	20150720	0	141	047	hbv	040	y	A	005	007	010
2	45	resection	20140514	moderate	p	110	3B	C	20150718	0	158	054	hbv	993	n	A	007	010	010
1	58	resection	20110412	moderate	p	055	1	B	20150717	1	158	070	hbv	003	y	A	009	006	010
1	64	tae	20140811	moderate	p	056	3A	B	20150715	0	158	065	all negative	000	y	A	012	011	010
1	36	other	20150428	unknown	c	130	4B	D	20150706	0	173	064	hbv	993	y	C	020	061	015
1	66	tae	20130805	moderate	p	057	3A	B	20150704	0	163	083	hbv	000	y	A	021	008	010
1	63	rfa	20140812	moderate	p	037	2	B	20150704	0	160	060	hcv	000	y	A	091	014	010
1	57	rfa	20140117	moderate	p	030	1	A	20150702	0	168	084	hbv	000	y	A	009	008	011
1	66	tae	20150216	unknown	c	134	3A	B	20150702	0	168	065	hbv	993	y	A	008	011	010
1	54	resection	20130712	moderate	p	028	3B	C	20150630	0	167	062	hbv	001	y	A	014	015	011
2	72	tae	20140726	unknown	c	024	2	C	20150630	1	140	049	all negative	000	y	A	059	007	010
2	67	BSC	20140805	moderate	p	066	3A	C	20150628	0	153	072	hbv	993	y	C	031	308	024
1	059	tae	20110324	unknown	c	019	1	0	20150627	0	157	070	hbv	003	y	A	011	011	011
2	66	tae	20110708	unknown	p	022	1	A	20150626	0	158	079	all negative	003	y	A	008	008	012
1	69	tae	20140902	moderate	p	026	2	A	20150623	1	162	059	hcv	009	n	A	012	010	010
1	61	resection	20141211	moderate	p	030	3B	C	20150623	0	157	087	hbv	002	y	A	007	006	010
2	71	rfa	20120801	moderate	p	051	1	B	20150622	0	155	069	hcv	087	y	A	009	008	010
1	42	resection	20140630	moderate	p	084	3C	B	20150621	0	167	079	hbv	072	n	A	009	048	010
1	78	BSC	20150226	unknown	c	040	2	D	20150621	0	unknown	075	hcv	010	y	B	011	013	012
1	56	other	20150521	unknown	c	099	3C	C	20150620	0	160	054	hcv	202	y	B	009	132	011
1	65	target	20150218	moderate	p	088	4B	C	20150619	0	160	058	hbv	004	y	A	012	034	012
1	59	tae	20140807	unknown	c	010	1	0	20150615	1	157	047	hbv	019	y	A	005	013	011
1	65	tae	20120801	unknown	c	017	2	A	20150608	0	159	061	hcv	002	y	A	019	011	010
2	36	tae	20140801	moderate	p	105	4A	C	20150601	0	162	068	hbv	184	y	A	007	007	013
2	65	tae	20130807	unknown	c	035	2	B	20150531	0	148	051	hcv	140	y	A	010	012	010
1	33	resection	20130227	moderate	p	065	1	B	20150530	0	177	092	hbv	001	n	A	008	017	009
1	56	tae	20150212	unknown	c	090	3A	C	20150526	0	167	063	hcv	036	y	A	094	005	010
2	69	rfa	20140710	moderate	p	020	2	A	20150525	1	154	054	hcv	001	y	A	008	011	010
1	66	resection	20150416	moderate	p	165	3C	C	20150524	0	175	061	hcv	000	n	A	010	025	012
1	40	BSC	20150211	moderate	p	070	3C	D	20150523	0	173	111	hbv	000	y	C	074	315	017
1	56	resection	20150127	moderate	p	026	1	A	20150522	0	169	083	hbv	097	y	A	008	006	010
1	053	tae	20120409	moderate	p	133	1	C	20150521	0	170	068	hcv	000	y	B	026	007	010
1	53	other	20121219	unknown	c	008	4B	C	20150519	0	165	065	hbv	000	y	B	009	058	010
1	54	tae	20120918	unknown	c	029	1	C	20150518	0	170	072	hbv	010	y	A	008	019	011
1	55	other	20140521	unknown	c	115	3C	C	20150516	0	166	072	hcv	993	y	A	009	018	012
1	56	other	20141229	unknown	c	062	4B	C	20150516	0	161	058	hbv	993	y	B	008	018	014
1	67	resection	20140226	moderate	p	055	1	A	20150515	0	165	050	hcv	000	n	A	011	006	010
2	69	BSC	20150411	unknown	c	113	4B	C	20150513	0	150	043	hcv	993	y	B	009	074	013
2	59	tae	20141218	unknown	c	046	4B	C	20150511	0	164	104	hcv	256	y	B	008	031	012
2	064	tae	20110125	moderate	p	024	2	B	20150508	1	152	045	hcv	013	y	A	006	009	011
1	73	target	20141024	unknown	c	030	3B	C	20150507	0	162	051	hcv	993	y	B	021	015	010
2	63	tae	20140320	unknown	p	066	2	C	20150505	0	152	055	hcv	003	y	A	007	010	011
2	67	BSC	20150314	unknown	c	259	4B	D	20150505	0	155	050	hcv	624	y	B	022	007	011
1	58	target	20141231	poor	p	210	3B	C	20150504	0	180	074	hbv	000	y	B	009	102	010
2	85	tae	20140627	moderate	p	050	1	0	20150502	0	unknown	046	hcv	543	y	A	010	008	009
1	62	other	20120702	unknown	c	120	3B	C	20150425	0	163	unknown	hbv	000	y	B	009	022	012
2	51	rfa	20130710	moderate	p	018	2	A	20150423	0	163	069	hbv	007	y	A	007	013	010
2	56	tae	20110214	moderate	p	025	1	A	20150420	0	162	059	hcv	011	y	B	009	029	011
2	84	BSC	20140125	moderate	p	094	4A	D	20150419	0	147	042	hcv	236	y	B	009	017	010
1	53	tae	20130401	unknown	c	071	3A	B	20150416	0	172	088	hbv	161	y	A	010	018	011
1	63	rfa	20130629	moderate	p	021	1	A	20150413	0	173	061	hcv	048	y	A	013	011	010
2	62	tae	20110322	unknown	c	027	2	A	20150412	0	159	075	hbv	002	y	B	006	009	012
1	71	resection	20110408	moderate	p	035	1	A	20150411	0	163	079	hcv	003	n	A	009	012	011
1	82	BSC	20150326	moderate	p	045	4B	D	20150411	0	165	062	all negative	993	y	A	034	012	011
1	58	other	20140606	unknown	c	146	3A	C	20150408	0	162	059	hbv	518	y	A	010	017	010
1	59	BSC	20150314	unknown	c	236	3B	B	20150407	0	174	095	hbv	993	n	B	008	116	011
2	54	tae	20140313	moderate	p	034	2	B	20150406	0	163	071	hbv	018	y	B	008	010	011
1	62	resection	20140710	moderate	p	115	3C	C	20150406	0	167	071	hbv	045	y	A	010	014	011
2	76	rfa	20130730	moderate	p	022	1	A	20150404	0	154	062	hcv	029	y	A	013	016	012
1	42	tae	20130909	moderate	p	062	3A	B	20150404	0	unknown	unknown	hbv	007	y	A	009	020	012
1	33	target	20150219	unknown	c	210	4B	C	20150403	0	171	080	hbv	993	y	A	008	012	012
1	64	target	20150212	moderate	p	130	4B	C	20150402	0	172	067	hbv	057	y	A	009	016	011
2	47	tae	20140717	unknown	p	071	3C	B	20150329	0	160	068	all negative	000	y	A	013	098	026
1	69	other	20120309	unknown	c	049	3B	C	20150325	0	160	050	all negative	112	y	A	007	009	011
1	059	resection	20110117	moderate	p	019	2	A	20150323	0	161	067	hcv	001	y	A	018	007	011
1	68	resection	20120113	moderate	p	074	1	B	20150322	0	165	081	hbv	003	y	B	008	022	011
1	59	target	20140811	moderate	p	101	4B	C	20150318	0	162	070	hbv	002	y	A	011	007	010
1	58	tae	20141021	unknown	c	052	3A	B	20150318	0	158	063	hcv	000	y	A	098	011	010
1	35	tae	20120826	unknown	c	021	2	A	20150317	1	175	086	hbv	000	y	A	009	005	010
1	58	tae	20121130	unknown	c	020	2	A	20150315	0	162	092	hbv	001	y	A	014	017	011
1	66	target	20130426	moderate	p	100	4B	C	20150315	0	168	056	hbv	993	y	A	008	009	011
1	75	rfa	20110908	well	p	015	1	0	20150312	0	163	063	hcv	005	y	A	009	009	010
1	71	tae	20121026	moderate	p	029	3B	C	20150311	0	162	064	hcv	000	y	A	010	007	010
1	73	rfa	20120914	well	p	040	1	A	20150310	0	158	051	all negative	000	n	A	008	013	012
1	62	resection	20121206	moderate	p	030	1	A	20150308	0	169	080	hbv	904	y	A	009	008	010
1	69	BSC	20150205	unknown	c	060	3B	D	20150308	0	unknown	064	hcv	993	y	C	085	112	021
2	79	target	20141201	unknown	c	130	4B	C	20150307	0	150	048	all negative	993	y	A	010	012	010
1	56	BSC	20141208	unknown	c	110	3B	D	20150306	0	172	064	hcv	993	y	C	012	096	019
2	85	tae	20130625	unknown	c	053	1	B	20150302	0	143	051	hbv	000	y	A	017	011	011
2	66	tae	20140808	unknown	c	030	2	B	20150226	0	158	070	hcv	773	y	B	010	021	012
2	61	rfa	20121123	unknown	c	unknown	1	A	20150225	0	154	062	hbv	009	y	A	007	029	012
1	74	tae	20120312	moderate	p	078	3A	B	20150222	0	155	051	hcv	001	y	A	011	016	011
2	055	tae	20120609	well	p	022	1	A	20150218	0	161	060	hcv	000	y	A	006	019	011
1	52	other	20131005	poor	p	110	3B	C	20150216	0	167	060	hbv	993	n	A	010	014	009
1	57	other	20141220	poor	p	066	4B	C	20150214	0	160	065	hcv	026	n	B	019	013	012
1	62	other	20140731	moderate	p	087	4B	C	20150208	0	156	048	hbv	041	n	B	008	183	018
1	54	BSC	20141229	moderate	p	180	4B	C	20150203	0	unknown	078	all negative	000	y	B	048	086	017
1	60	BSC	20141218	unknown	p	032	4B	D	20150120	0	174	081	hbv	002	y	C	008	103	019
2	79	tae	20130817	unknown	c	061	3A	B	20150115	0	142	043	hbv	002	y	A	008	016	012
1	44	resection	20140217	moderate	p	160	3B	C	20150114	0	175	080	hbv	993	n	A	010	010	010
2	67	rfa	20140731	unknown	c	036	2	B	20150112	0	168	066	hcv	053	y	B	036	010	011
2	081	rfa	20120730	well	p	031	1	0	20141225	0	143	052	hcv	006	y	A	010	012	012
1	51	resection	20130618	moderate	p	135	3C	B	20141222	0	170	065	hbv	993	n	A	011	011	010
1	79	rfa	20110728	moderate	p	028	1	A	20141219	0	165	076	hcv	013	n	A	086	004	011
1	65	tae	20121107	well	p	055	3A	B	20141218	0	170	075	hbv	014	y	A	007	019	013
1	63	resection	20140409	moderate	p	035	1	A	20141213	0	164	096	hbv	003	y	A	010	009	010
1	083	tae	20110228	moderate	p	048	1	A	20141212	0	160	051	all negative	005	y	B	011	008	010
1	55	resection	20140125	moderate	p	147	1	B	20141211	0	177	070	all negative	002	n	A	011	010	011
1	75	BSC	20140915	moderate	p	100	4B	C	20141209	0	166	060	alcohol	993	y	C	024	009	011
1	79	rfa	20140103	moderate	p	020	1	A	20141208	0	unknown	unknown	all negative	071	y	B	028	007	009
1	51	BSC	20140707	unknown	c	174	4B	C	20141205	0	172	080	all negative	000	y	B	017	100	012
2	67	transplant	20140725	moderate	p	036	1	D	20141204	0	154	070	hcv	000	y	C	009	085	014
1	62	rfa	20110520	well	p	025	1	A	20141127	0	165	070	hcv	015	y	A	012	008	010
1	64	rfa	20130722	unknown	c	030	1	A	20141126	0	167	061	alcohol	049	y	B	014	008	011
1	81	other	20130218	unknown	p	036	3B	C	20141125	0	154	067	all negative	019	y	A	011	008	009
2	64	rfa	20130606	well	p	016	1	A	20141125	0	141	050	hcv	009	y	B	006	139	011
1	65	resection	20110926	moderate	p	031	1	A	20141121	0	169	079	hcv	000	n	A	009	017	010
1	84	BSC	20140105	moderate	p	077	2	D	20141120	0	162	062	all negative	992	y	C	014	114	014
1	59	target	20140508	unknown	c	140	4B	C	20141119	0	165	084	hbv	993	y	A	011	017	011
1	56	tae	20140617	unknown	c	051	3A	B	20141119	0	169	072	hbv	001	y	A	012	016	010
2	68	BSC	20141001	unknown	c	122	4B	D	20141116	0	158	065	hcv	993	y	C	027	077	021
1	63	tae	20110531	moderate	p	051	3B	C	20141111	0	165	071	hbv	000	y	A	011	009	010
1	60	target	20140523	moderate	p	unknown	3B	C	20141110	0	162	065	all negative	404	y	A	034	013	010
1	73	target	20140807	unknown	p	136	4B	D	20141102	0	169	071	hcv	000	y	C	011	025	012
2	65	tae	20110224	unknown	c	024	2	A	20141101	0	156	060	hcv	009	y	A	016	006	012
2	70	other	20140609	unknown	c	070	4B	C	20141030	0	150	045	hcv	418	n	B	014	118	018
1	57	other	20141017	unknown	c	040	4B	C	20141029	0	172	120	alcohol	001	y	A	008	031	010
2	77	rfa	20130328	moderate	p	036	1	A	20141023	0	150	068	all negative	009	y	A	009	005	009
2	59	tae	20130111	unknown	c	018	2	A	20141018	0	152	049	hcv	059	y	B	008	022	013
2	77	tae	20140405	unknown	c	100	3A	B	20141009	0	154	050	hcv	335	y	B	011	019	011
1	50	target	20120824	unknown	c	051	3B	C	20141008	0	unknown	unknown	hbv	007	y	A	008	010	010
1	78	tae	20130516	well	p	080	3A	C	20141005	0	162	053	all negative	000	y	A	029	006	010
1	64	tae	20140409	moderate	p	086	3A	B	20141005	0	161	047	hcv	077	n	A	051	009	010
2	69	other	20140531	unknown	c	109	1	B	20140930	0	151	037	all negative	993	n	A	095	009	010
1	59	tae	20140326	unknown	c	019	2	D	20140928	0	unknown	053	hcv	000	y	B	056	008	013
1	71	BSC	20140818	unknown	c	053	4A	D	20140923	0	162	063	hbv	364	y	C	076	226	013
1	62	tae	20130712	unknown	c	067	1	B	20140920	0	166	068	all negative	000	y	A	014	009	010
1	49	tae	20140113	unknown	p	028	4B	C	20140918	0	171	090	hcv	000	y	A	014	020	012
1	47	tae	20140217	unknown	c	026	1	A	20140917	0	153	066	hbv	001	y	B	006	018	012
1	63	BSC	20140605	unknown	c	110	3C	C	20140917	0	168	067	hbv	090	y	B	022	040	011
1	69	other	20140618	unknown	c	100	4B	C	20140915	0	166	084	all negative	504	y	A	009	010	011
1	48	tae	20130926	unknown	c	024	3B	C	20140914	0	170	070	hcv	364	y	A	009	008	011
2	57	transplant	20130628	moderate	p	019	1	A	20140907	0	152	052	hbv	001	y	B	032	008	012
1	068	resection	20110718	moderate	p	017	2	A	20140904	0	162	059	hcv	000	y	A	012	007	010
1	49	rfa	20131028	well	p	015	1	0	20140904	0	161	059	hcv	000	y	A	009	005	009
1	40	other	20140610	moderate	p	190	3B	C	20140826	0	176	081	hbv	000	y	A	011	013	011
1	046	resection	20110720	poor	p	027	2	A	20140823	0	164	064	hbv	000	y	A	010	006	010
1	56	rfa	20120524	unknown	p	038	2	A	20140819	0	174	081	hbv	000	y	A	009	005	010
1	39	resection	20130103	moderate	p	045	2	C	20140819	0	168	099	hbv	000	n	A	010	007	010
1	65	target	20140430	unknown	c	081	3B	C	20140815	0	172	079	hbv	993	y	B	010	028	014
2	60	tae	20111013	unknown	c	023	2	A	20140813	0	156	058	hcv	002	y	B	008	011	012
1	78	tae	20120625	unknown	c	087	1	C	20140813	0	unknown	066	all negative	001	y	A	025	009	011
1	40	target	20130304	unknown	c	180	4B	C	20140813	0	172	072	hbv	209	n	A	008	010	010
1	056	tae	20120504	unknown	c	021	2	B	20140811	0	167	060	hbv	000	y	B	054	006	010
1	64	target	20140513	unknown	c	160	4B	C	20140811	0	160	060	hbv	993	n	A	015	035	050
1	060	tae	20110805	poor	p	039	1	A	20140810	0	166	083	hbv	005	y	A	010	007	010
2	77	resection	20130828	moderate	p	106	3C	B	20140807	0	157	046	hbv	001	n	A	010	011	010
1	85	BSC	20140510	unknown	c	022	1	D	20140802	0	178	051	all negative	001	y	B	015	044	010
2	81	BSC	20140526	moderate	p	029	3B	D	20140802	0	unknown	unknown	hcv	000	n	B	061	008	010
1	58	resection	20130520	moderate	p	035	1	A	20140723	0	176	070	hcv	006	n	A	010	011	010
1	71	tae	20130123	moderate	p	027	1	A	20140720	0	161	055	hbv	000	y	B	016	017	017
1	48	other	20140425	unknown	c	140	3B	C	20140718	0	165	060	hbv	003	y	B	008	064	012
1	66	rfa	20140212	well	p	022	1	A	20140716	0	unknown	unknown	hcv	000	y	B	005	020	010
2	79	BSC	20131008	unknown	c	054	4B	C	20140714	0	150	050	hbv	002	y	B	006	011	010
1	32	resection	20130703	moderate	p	076	3A	B	20140712	0	163	062	hbv	353	n	A	009	004	010
1	66	target	20131220	unknown	p	049	2	B	20140712	0	157	074	all negative	000	y	A	010	014	010
2	60	other	20140517	unknown	c	064	3B	C	20140712	0	168	069	hcv	182	y	B	018	012	012
1	77	tae	20130408	unknown	c	042	2	B	20140708	0	176	057	hcv	010	y	A	010	012	010
1	48	other	20140305	poor	p	161	4B	C	20140707	0	175	074	hbv	993	y	A	009	010	011
1	36	other	20131129	unknown	c	042	3B	C	20140628	0	176	050	hbv	233	y	B	011	015	010
1	69	resection	20130601	moderate	p	155	3A	B	20140622	0	160	066	all negative	057	n	A	010	016	010
1	77	other	20140512	unknown	c	101	4B	D	20140620	0	unknown	052	hbv	993	y	B	009	022	011
1	048	rfa	20120420	unknown	c	026	1	A	20140613	0	159	072	hbv	007	y	B	007	012	012
1	46	resection	20130618	moderate	p	065	3A	B	20140612	0	167	066	hbv	258	y	A	011	013	010
2	64	tae	20130628	moderate	p	023	2	A	20140604	0	145	058	hcv	106	y	A	009	016	011
1	45	tae	20131225	unknown	p	042	2	B	20140603	0	166	076	hcv	716	y	B	010	017	012
1	57	rfa	20111219	moderate	p	028	2	A	20140528	0	160	072	hcv	019	y	B	015	016	010
1	60	target	20130422	unknown	c	080	4B	C	20140528	0	174	087	hcv	993	y	A	016	018	012
2	73	BSC	20130516	unknown	c	020	1	D	20140528	0	157	066	hcv	002	y	C	016	015	010
1	68	resection	20110714	well	p	035	1	A	20140526	0	165	063	hbv	000	n	A	008	009	010
2	87	rfa	20110809	unknown	c	024	1	A	20140517	0	142	050	hcv	040	y	A	008	011	011
1	39	other	20120625	unknown	p	085	4B	C	20140517	0	175	077	alcohol	163	y	A	012	041	011
1	37	resection	20110502	moderate	p	075	1	B	20140513	0	172	072	hbv	011	n	A	008	033	010
2	63	rfa	20120329	moderate	p	019	2	A	20140512	0	163	067	hbv	005	y	A	008	010	011
1	49	target	20140312	moderate	p	088	4A	C	20140511	0	unknown	unknown	hbv	993	y	B	008	305	011
1	53	BSC	20140213	unknown	p	200	4B	C	20140510	0	177	061	hbv	993	n	B	013	041	010
1	077	rfa	20111021	unknown	p	025	2	A	20140509	0	165	061	hcv	008	y	A	010	015	011
1	51	other	20140218	moderate	p	180	3B	C	20140503	0	170	077	hbv	017	y	A	008	028	011
1	73	resection	20140305	moderate	p	039	1	A	20140501	0	169	061	hbv	098	y	A	008	008	011
2	82	tae	20121203	well	p	042	1	A	20140429	0	149	057	all negative	000	y	B	008	018	011
1	49	tae	20130627	unknown	p	020	2	B	20140425	0	173	068	hbv	237	y	A	008	010	011
1	65	BSC	20140313	unknown	c	106	4B	C	20140425	0	155	067	hbv	043	y	B	014	005	unknown
1	67	rfa	20110813	unknown	c	017	1	0	20140424	0	160	066	hbv	000	y	A	090	015	010
2	062	tae	20110905	moderate	p	015	1	A	20140419	0	152	062	hcv	000	n	B	006	040	013
1	69	rfa	20130315	unknown	c	027	3B	C	20140416	0	164	051	hbv	000	y	B	015	041	016
1	62	BSC	20140204	unknown	c	108	3B	C	20140413	0	170	068	hbv	993	y	B	041	147	011
1	53	rfa	20111014	moderate	p	020	2	A	20140405	0	165	073	hcv	000	y	A	010	012	012
1	85	target	20131018	unknown	c	092	4A	C	20140329	0	163	059	hcv	993	y	A	009	015	010
1	57	rfa	20120127	unknown	c	018	2	A	20140328	0	162	095	hbv	001	y	A	008	009	010
1	58	tae	20131125	poor	p	033	2	B	20140327	0	162	075	hcv	005	y	B	110	010	011
2	65	tae	20110720	well	p	028	2	A	20140326	0	144	067	hcv	003	y	B	011	024	011
1	50	tae	20130304	moderate	p	085	3B	C	20140326	0	177	085	hcv	046	n	A	009	012	012
2	70	BSC	20131113	unknown	c	120	3B	C	20140326	0	154	052	hcv	993	y	A	040	172	013
2	43	rfa	20130319	unknown	c	017	1	A	20140325	0	159	059	hbv	000	y	B	005	029	012
2	058	tae	20120227	unknown	c	033	2	A	20140324	0	151	038	hcv	002	y	A	005	006	010
1	64	tae	20130820	unknown	c	056	3A	C	20140324	0	167	086	hcv	000	y	A	011	014	010
1	81	target	20130814	moderate	p	120	3B	C	20140321	0	167	053	all negative	800	y	A	014	008	010
1	70	other	20131219	unknown	p	180	4B	C	20140321	0	162	050	hbv	993	n	A	011	011	010
1	40	target	20131226	unknown	c	140	4B	C	20140320	0	178	060	hbv	200	y	B	007	038	012
1	67	tae	20110211	unknown	c	016	2	C	20140319	0	161	077	all negative	000	y	B	012	018	012
1	50	other	20130711	unknown	c	062	1	B	20140318	0	167	105	hbv	088	y	A	009	009	011
1	071	tae	20110316	unknown	c	024	2	A	20140317	0	155	073	hcv	001	y	A	006	013	010
2	075	rfa	20110829	well	p	016	1	0	20140313	0	144	041	all negative	000	y	A	012	020	011
1	57	target	20131204	unknown	c	179	3C	C	20140313	0	163	057	hcv	812	y	A	009	021	011
1	60	tae	20110214	unknown	c	025	2	A	20140312	0	157	057	all negative	000	y	A	011	051	013
2	72	tae	20130306	unknown	p	015	2	A	20140311	0	151	060	hbv	004	y	A	010	009	010
1	73	target	20130731	unknown	c	072	4B	C	20140309	0	159	071	all negative	993	n	A	012	011	010
1	59	rfa	20121004	unknown	p	013	1	0	20140307	0	165	074	hcv	001	y	A	023	009	024
2	85	tae	20120207	unknown	c	045	3C	C	20140304	0	unknown	unknown	hbv	129	y	A	016	008	012
2	073	rfa	20110511	moderate	p	017	1	0	20140302	0	168	055	hcv	003	n	A	009	011	011
1	50	rfa	20130311	unknown	p	051	1	B	20140301	0	166	062	hbv	000	y	B	027	019	011
1	56	rfa	20110906	well	p	019	1	0	20140228	0	163	069	hbv	003	y	A	016	010	023
1	38	other	20130816	unknown	c	190	3B	C	20140227	0	171	058	hbv	993	y	B	007	014	011
1	51	rfa	20111013	well	p	027	2	A	20140225	0	162	075	hbv	004	y	A	010	008	010
2	73	rfa	20121227	well	p	017	2	A	20140225	0	145	058	hcv	007	y	A	008	015	012
2	60	BSC	20140115	unknown	c	106	4B	D	20140224	0	unknown	061	hcv	993	y	C	039	083	026
1	53	target	20131207	unknown	c	140	3C	C	20140222	0	166	073	hcv	087	y	B	011	033	011
1	64	target	20130828	unknown	c	100	3B	C	20140217	0	174	067	alcohol	007	y	A	009	017	009
1	67	resection	20130110	moderate	p	047	1	B	20140214	0	169	070	hbv	000	n	A	010	007	012
2	081	tae	20120410	well	p	036	1	A	20140212	0	155	042	all negative	002	y	A	008	011	009
1	72	rfa	20120612	moderate	p	029	1	A	20140211	0	169	049	all negative	009	y	B	073	010	011
1	59	tae	20110429	unknown	c	020	1	0	20140206	0	157	064	hbv	009	y	A	009	011	012
1	44	target	20131209	moderate	p	110	3B	C	20140205	0	173	078	hbv	066	y	B	009	024	011
1	071	tae	20110415	unknown	p	042	2	B	20140204	0	157	079	hcv	289	y	A	014	006	010
1	79	resection	20131004	moderate	p	024	1	A	20140203	0	158	059	hcv	002	n	A	009	009	010
2	68	tae	20130417	unknown	c	040	2	B	20140202	0	154	066	hcv	053	y	A	008	011	011
2	69	rfa	20130218	unknown	c	030	1	C	20140129	0	148	056	hcv	001	y	A	010	018	012
2	31	BSC	20130624	moderate	p	201	3C	D	20140129	0	163	062	all negative	000	n	B	021	252	032
2	70	other	20120411	moderate	p	041	3B	C	20140122	0	149	071	all negative	069	y	A	011	009	011
2	066	tae	20110712	unknown	c	033	2	B	20140121	0	157	072	hcv	325	y	B	012	018	012
2	71	tae	20130826	poor	p	024	4B	C	20140118	0	unknown	unknown	all negative	000	y	B	009	010	012
1	60	BSC	20130827	moderate	p	068	3C	D	20140117	0	172	092	hbv	018	y	B	019	079	017
1	83	tae	20120309	moderate	p	035	1	A	20140108	0	160	057	hcv	011	y	A	009	020	012
1	81	rfa	20120104	well	p	022	1	A	20140107	0	155	069	hcv	001	y	B	013	034	012
1	45	tae	20121206	moderate	p	035	2	B	20140102	0	176	099	hbv	003	y	A	007	022	010
1	38	tae	20120731	moderate	p	140	3B	B	20131231	0	165	073	hbv	411	y	A	008	009	010
1	68	tae	20130408	unknown	c	019	2	A	20131231	0	164	067	hbv	000	y	A	008	011	010
2	68	rfa	20111117	moderate	p	027	2	A	20131229	0	153	061	hcv	000	y	B	012	027	011
1	61	tae	20121227	moderate	p	146	2	C	20131229	0	164	069	hcv	006	y	A	008	012	010
2	80	tae	20130830	unknown	c	063	3A	C	20131229	0	150	052	hcv	993	y	A	006	009	010
1	058	resection	20110531	moderate	p	101	4B	D	20131224	0	164	057	alcohol	101	n	A	015	011	012
2	78	BSC	20130802	unknown	c	021	2	D	20131223	0	150	056	hcv	000	y	B	038	014	013
1	62	tae	20110317	unknown	c	027	1	A	20131221	0	159	075	hbv	003	y	A	009	006	011
1	62	tae	20111116	moderate	p	090	3A	C	20131219	0	166	063	hcv	000	n	A	008	010	010
1	74	rfa	20121025	moderate	p	020	1	0	20131218	0	163	068	hcv	002	y	A	090	004	010
1	69	BSC	20131021	unknown	c	036	3B	C	20131216	0	165	078	hbv	993	y	B	030	430	029
1	83	target	20130418	moderate	p	140	3C	C	20131215	0	unknown	unknown	all negative	000	y	C	012	017	010
2	066	resection	20110423	well	p	028	1	A	20131214	0	151	055	hcv	000	n	A	007	009	011
2	75	rfa	20120618	moderate	p	016	2	A	20131214	0	150	045	hcv	035	y	A	007	007	010
2	60	target	20130710	unknown	c	150	4B	C	20131211	0	162	056	hcv	137	y	A	004	012	012
1	56	tae	20110408	moderate	p	085	3A	B	20131206	0	168	071	alcohol	000	n	A	006	017	013
1	71	resection	20120413	poor	p	150	1	B	20131206	0	176	064	hcv	007	n	A	029	009	011
2	058	rfa	20110704	moderate	p	025	1	A	20131205	0	155	066	hbv	006	y	A	005	005	010
1	039	tae	20110419	unknown	c	021	2	A	20131203	0	170	064	all negative	000	y	A	010	006	010
2	56	tae	20110905	unknown	c	033	2	B	20131201	0	151	045	hcv	001	y	A	013	012	012
2	58	other	20110615	well	p	026	1	A	20131130	0	158	077	hcv	001	y	A	008	015	012
2	82	rfa	20130806	moderate	p	020	1	A	20131130	0	152	061	hbv	025	y	B	028	010	010
2	63	tae	20130621	unknown	c	unknown	4B	C	20131127	0	141	059	hbv	149	y	A	008	005	010
1	62	tae	20120904	moderate	p	068	3A	B	20131126	0	170	069	hbv	002	y	A	014	008	011
1	57	tae	20121012	unknown	p	120	1	B	20131124	0	178	063	hbv	009	y	A	008	012	011
2	74	rfa	20120604	moderate	p	044	2	A	20131121	0	163	066	hcv	112	y	A	006	029	012
1	72	tae	20110415	unknown	c	043	1	A	20131120	0	174	084	hcv	262	y	A	007	012	013
1	57	target	20131027	unknown	c	115	4B	C	20131117	0	166	068	hbv	465	y	A	009	012	012
2	59	target	20130830	unknown	c	170	4B	C	20131115	0	150	unknown	all negative	993	y	A	010	018	009
2	75	tae	20111230	unknown	c	026	2	A	20131113	0	142	044	hcv	001	y	A	006	017	012
1	47	target	20131004	unknown	c	unknown	3B	C	20131113	0	170	078	hbv	517	y	A	012	011	012
1	36	resection	20130509	moderate	p	060	3B	C	20131112	0	182	100	hbv	000	n	B	011	011	010
1	081	other	20120522	moderate	p	102	3B	C	20131110	0	153	063	hcv	011	y	A	009	021	011
1	50	target	20130808	unknown	c	155	3B	C	20131110	0	162	061	hbv	081	y	A	010	022	014
1	75	tae	20121114	unknown	c	110	3B	C	20131108	0	155	050	hbv	993	y	A	011	012	011
2	88	BSC	20130514	unknown	c	094	1	D	20131108	0	unknown	043	hcv	993	n	B	013	012	010
1	63	BSC	20130605	unknown	c	014	2	D	20131102	0	167	066	hbv	000	y	C	023	315	024
1	58	tae	20110602	unknown	c	025	2	A	20131101	0	171	077	hbv	000	y	A	010	011	011
2	66	tae	20120406	unknown	c	053	3A	B	20131031	0	151	054	hcv	094	y	A	006	015	012
1	73	target	20121019	unknown	c	074	4B	C	20131031	0	155	051	hcv	993	y	A	010	016	011
2	68	tae	20111013	unknown	c	056	3A	B	20131028	0	143	067	hcv	000	y	B	017	028	011
1	88	tae	20120322	unknown	p	026	1	A	20131024	0	168	054	all negative	000	y	A	017	002	011
1	68	other	20130815	unknown	c	110	3C	C	20131024	1	165	074	hbv	993	y	B	024	196	015
1	61	tae	20130409	unknown	c	025	2	B	20131021	0	166	065	hbv	070	y	A	009	030	011
1	42	tae	20121118	unknown	p	033	4B	C	20131017	0	173	080	hcv	030	n	A	011	005	011
1	82	rfa	20120726	unknown	c	094	3A	B	20131014	0	164	060	hbv	993	y	A	014	018	013
2	39	target	20130414	unknown	c	150	4B	C	20131014	0	166	051	hbv	993	n	A	004	009	011
1	71	BSC	20130731	unknown	c	081	3B	D	20131005	0	175	078	alcohol	993	y	B	018	011	010
1	40	other	20110808	unknown	c	110	4B	C	20131001	0	179	060	all negative	151	y	A	005	032	018
1	48	rfa	20120106	well	p	017	1	A	20130925	0	170	068	hbv	000	y	B	008	049	016
1	48	target	20120801	moderate	p	101	3B	C	20130925	0	172	062	hcv	001	n	A	008	010	010
1	58	target	20130416	moderate	p	060	4B	C	20130924	0	157	065	hbv	993	y	A	010	010	009
1	58	BSC	20130821	unknown	c	081	4B	D	20130924	0	164	082	hbv	018	y	C	027	262	023
2	65	resection	20130221	poor	p	065	4A	C	20130922	0	160	066	hbv	000	y	A	008	006	011
2	68	rfa	20120604	well	p	029	1	A	20130920	0	155	072	hcv	002	y	A	007	012	011
1	49	BSC	20110804	unknown	c	028	2	A	20130912	0	168	069	hcv	005	y	B	009	048	013
1	58	rfa	20110807	unknown	c	022	1	A	20130909	0	163	066	hcv	001	y	B	103	079	012
1	066	tae	20110225	moderate	p	030	1	A	20130905	0	156	064	hcv	026	y	A	006	015	012
1	56	target	20130215	moderate	p	220	4B	C	20130902	0	unknown	unknown	hbv	000	n	A	006	004	010
1	59	target	20130601	well	p	208	4B	C	20130902	0	179	090	alcohol	001	n	A	010	011	010
1	73	tae	20120118	unknown	c	020	1	0	20130829	0	168	096	all negative	009	y	A	012	011	011
1	71	other	20121105	unknown	c	084	2	C	20130826	0	161	084	all negative	993	y	B	013	218	011
1	83	target	20130624	unknown	c	197	3C	C	20130826	0	172	073	hcv	993	n	A	015	010	018
1	057	tae	20120322	unknown	c	170	1	B	20130823	0	177	080	hbv	993	n	A	013	009	010
1	65	tae	20120731	unknown	c	055	3A	B	20130823	0	157	058	all negative	000	y	B	020	016	050
2	56	tae	20120220	unknown	c	034	1	A	20130819	0	156	058	hcv	101	y	B	010	024	013
1	62	resection	20120203	moderate	p	210	1	B	20130813	0	170	071	hbv	007	n	A	009	009	010
1	63	target	20130513	poor	p	081	3B	C	20130813	0	163	061	hcv	165	y	A	014	006	009
1	64	target	20120813	moderate	p	135	3B	C	20130809	0	169	060	hbv	268	y	A	013	011	010
1	54	other	20130408	moderate	p	114	4B	C	20130808	0	174	082	hbv	001	y	A	015	010	010
1	64	BSC	20130515	unknown	c	063	4B	C	20130806	0	172	062	hbv	111	y	A	004	011	011
1	60	tae	20111111	unknown	p	032	2	A	20130803	0	160	058	alcohol	003	y	A	009	024	011
2	77	target	20130403	unknown	c	072	3B	C	20130802	0	145	048	hcv	799	y	A	008	010	011
1	72	BSC	20130630	poor	p	025	4B	C	20130727	0	161	064	all negative	000	y	B	010	111	013
1	45	rfa	20121128	unknown	c	020	1	A	20130726	0	179	068	hcv	001	y	B	019	061	019
1	87	target	20120723	moderate	p	110	3C	C	20130724	0	156	056	all negative	000	y	A	026	010	010
1	55	tae	20130221	unknown	c	089	3A	B	20130720	0	167	087	all negative	142	y	B	009	036	013
1	55	tae	20110718	unknown	c	030	2	A	20130716	0	169	067	hcv	011	y	A	009	016	011
1	53	tae	20111201	moderate	p	030	1	A	20130713	0	165	087	hbv	001	y	A	009	013	016
1	61	rfa	20121115	unknown	c	019	1	0	20130706	0	180	096	hcv	001	y	A	010	029	013
2	64	rfa	20120904	unknown	c	021	2	A	20130701	0	160	068	hcv	001	y	B	007	013	011
1	87	BSC	20130613	unknown	c	150	4B	D	20130630	0	174	068	all negative	081	y	B	015	046	014
1	47	other	20130423	unknown	c	150	4B	C	20130624	0	172	071	alcohol	993	y	A	009	019	011
1	74	rfa	20111124	moderate	p	020	1	0	20130620	0	159	074	all negative	000	n	A	009	013	010
1	87	rfa	20120730	well	p	022	1	A	20130617	0	170	unknown	hcv	000	y	A	014	016	011
1	59	target	20130415	unknown	c	089	3B	C	20130617	0	unknown	unknown	hbv	993	y	A	009	013	011
2	57	tae	20130119	unknown	c	040	3B	C	20130529	0	155	055	hcv	011	y	A	007	011	015
2	61	resection	20110401	well	p	020	1	0	20130524	0	154	062	all negative	000	y	A	007	006	009
1	72	BSC	20121030	unknown	c	080	3B	C	20130520	0	163	061	hcv	029	y	A	039	119	050
1	73	target	20121203	unknown	c	053	4B	C	20130520	0	160	064	all negative	993	n	A	007	014	011
1	64	tae	20110423	unknown	p	042	2	B	20130519	0	165	unknown	all negative	006	y	A	015	047	012
1	65	other	20120724	unknown	c	053	3B	C	20130519	0	162	059	hbv	416	y	A	011	007	010
1	59	BSC	20130410	unknown	c	180	3B	D	20130509	0	unknown	079	hcv	056	y	C	113	143	016
1	49	resection	20110613	poor	p	105	3B	C	20130508	0	168	076	hbv	993	n	A	011	004	010
1	62	other	20110307	unknown	p	040	3B	C	20130507	0	161	060	hcv	677	y	A	014	009	009
1	075	target	20120315	unknown	c	110	3B	C	20130507	0	unknown	unknown	hcv	217	y	A	010	007	010
1	054	tae	20110414	unknown	c	020	2	A	20130502	0	170	076	hcv	063	y	A	010	013	011
1	62	rfa	20111208	moderate	p	026	1	A	20130429	0	165	095	all negative	001	y	A	unknown	010	010
1	59	tae	20130111	moderate	p	085	3A	B	20130429	0	159	052	hbv	000	y	A	008	007	011
1	32	other	20121111	unknown	c	140	3B	C	20130425	0	174	069	hbv	993	y	A	008	013	012
1	59	tae	20120802	unknown	c	031	3C	D	20130421	0	165	unknown	hcv	000	y	C	012	031	014
1	77	tae	20130110	unknown	c	022	2	B	20130417	0	170	062	hcv	006	y	B	008	024	013
1	52	BSC	20130226	unknown	c	121	4B	D	20130415	0	172	064	hbv	993	y	C	009	179	011
1	043	resection	20120130	moderate	p	089	3A	B	20130414	0	178	075	hbv	000	n	A	016	006	010
1	54	resection	20121124	moderate	p	070	3B	C	20130414	0	185	070	hbv	001	y	A	012	009	011
1	82	tae	20121208	well	p	100	3A	C	20130414	0	160	050	hcv	000	y	A	023	013	010
1	75	target	20120907	unknown	c	065	3C	C	20130411	0	161	056	hcv	019	y	B	011	008	011
1	57	tae	20120302	unknown	p	017	2	A	20130410	0	164	069	hbv	068	y	A	011	008	011
1	66	other	20120130	moderate	p	112	4B	D	20130402	0	158	065	hcv	000	n	A	006	008	011
1	57	BSC	20130218	unknown	c	129	4B	C	20130402	0	155	067	hbv	006	y	B	007	020	012
1	71	resection	20120525	moderate	p	135	1	B	20130325	0	165	076	all negative	000	y	A	017	006	010
2	60	rfa	20110526	unknown	c	028	1	A	20130309	0	156	058	hcv	004	y	A	006	024	011
1	57	BSC	20121123	unknown	c	064	4A	D	20130308	0	171	062	hbv	041	y	C	021	072	013
1	49	tae	20111215	unknown	c	120	3A	B	20130307	0	172	086	hbv	000	y	A	006	024	010
1	56	BSC	20120810	unknown	c	140	4B	C	20130227	0	160	059	hcv	993	y	B	038	031	012
1	77	resection	20120319	moderate	p	090	1	B	20130221	0	160	060	hcv	000	n	A	131	007	010
1	068	rfa	20110315	unknown	c	020	1	A	20130217	0	160	060	hcv	063	y	B	010	022	013
1	49	BSC	20120531	unknown	c	080	3C	C	20130216	0	164	095	alcohol	993	y	C	103	074	060
1	42	tae	20110713	unknown	c	062	3A	B	20130212	0	162	078	hbv	079	y	A	009	026	012
1	45	other	20121225	unknown	c	unknown	4B	D	20130121	0	165	081	alcohol	993	y	C	011	060	011
1	68	target	20120928	unknown	c	160	4B	C	20130120	0	164	056	all negative	993	y	A	007	019	014
2	76	tae	20120416	unknown	c	065	3A	B	20130114	0	148	062	hcv	105	y	A	011	006	012
1	43	target	20121116	unknown	c	150	3B	C	20130113	0	unknown	unknown	hbv	993	y	A	016	008	017
1	61	rfa	20110919	poor	p	016	1	0	20130108	0	158	072	alcohol	000	y	A	007	007	010
1	48	BSC	20120710	unknown	c	018	1	D	20130107	0	168	062	hcv	000	y	C	009	064	013
1	75	BSC	20130102	unknown	c	138	3A	D	20130107	0	168	055	hbv	993	n	C	017	047	014
1	61	target	20120817	unknown	p	120	4B	C	20130106	0	165	062	hbv	280	n	A	026	011	011
1	46	BSC	20120918	moderate	p	143	3B	D	20130103	0	177	076	hbv	001	y	C	065	074	022
1	52	rfa	20120626	unknown	c	018	2	D	20130101	0	177	079	hcv	000	y	C	006	055	015
1	40	tae	20121009	unknown	c	023	2	C	20121230	0	171	070	hbv	002	y	B	190	020	011
1	74	resection	20120802	well	p	034	2	B	20121227	0	168	072	hcv	001	n	A	077	009	010
1	71	BSC	20121114	unknown	c	138	3C	D	20121227	0	unknown	unknown	hbv	993	n	C	008	072	016
1	65	rfa	20120713	unknown	c	018	1	0	20121226	0	161	057	hbv	014	y	A	009	019	012
1	52	BSC	20121031	unknown	c	079	4B	D	20121224	0	173	065	hbv	493	y	C	018	097	012
1	62	tae	20120803	moderate	p	037	2	A	20121223	0	168	068	hbv	092	y	A	015	019	011
2	75	target	20121008	moderate	p	088	3B	C	20121217	0	152	051	hbv	001	y	B	007	010	012
2	69	other	20120508	unknown	c	120	3B	C	20121211	0	143	074	all negative	143	y	B	013	012	012
2	84	BSC	20121008	unknown	c	051	4A	D	20121210	0	146	047	all negative	074	y	A	007	006	010
1	79	BSC	20110725	moderate	p	045	1	C	20121208	0	156	043	hcv	000	n	A	045	004	010
1	61	BSC	20121018	unknown	c	105	4B	C	20121206	0	159	061	all negative	365	n	B	055	022	019
1	076	resection	20110728	moderate	p	036	2	B	20121205	0	174	059	hcv	462	n	A	011	007	009
2	063	resection	20120104	moderate	p	021	3B	C	20121205	0	156	051	hbv	000	y	A	006	005	011
1	82	BSC	20120926	unknown	c	051	3C	D	20121204	0	155	056	hbv	993	y	C	017	082	013
1	76	tae	20120128	unknown	c	075	3C	C	20121125	0	157	053	hcv	263	y	B	008	164	012
1	80	resection	20110916	moderate	p	046	1	A	20121124	0	162	063	hcv	155	y	A	016	008	012
1	40	target	20121012	unknown	p	190	4B	C	20121123	0	168	100	hcv	002	y	A	010	051	015
1	83	BSC	20121021	unknown	c	139	3C	C	20121113	0	165	052	all negative	993	y	B	064	015	012
1	57	tae	20110111	moderate	p	021	2	A	20121106	0	unknown	unknown	hcv	001	y	A	007	006	010
1	55	resection	20111229	moderate	p	053	1	B	20121105	0	170	076	hbv	993	n	A	010	012	010
1	79	tae	20120113	well	p	055	3A	B	20121031	0	162	058	hcv	003	y	A	016	009	010
1	73	rfa	20110303	unknown	c	017	1	0	20121030	0	161	071	all negative	000	y	A	009	020	010
1	68	target	20120106	moderate	p	140	3B	C	20121025	0	unknown	unknown	hbv	993	y	B	008	022	010
1	63	tae	20110209	unknown	c	017	2	A	20121018	0	157	064	alcohol	001	y	B	011	015	012
1	71	tae	20111024	unknown	c	057	3A	B	20121013	0	unknown	071	hcv	130	y	B	010	013	010
1	56	BSC	20120903	unknown	c	090	3B	D	20121008	0	170	074	hbv	632	y	C	020	185	016
2	63	tae	20120327	unknown	p	100	3A	B	20121006	0	154	062	hbv	000	y	B	006	009	011
1	073	BSC	20110705	well	p	120	3B	C	20121002	0	150	045	hbv	002	y	B	010	009	011
1	038	target	20120628	moderate	p	120	3B	C	20120930	0	173	060	hbv	993	y	A	009	019	011
1	49	tae	20111026	unknown	c	189	3C	C	20120928	0	unknown	unknown	all negative	002	y	A	008	007	012
1	067	other	20110921	unknown	c	050	3B	C	20120926	0	166	077	alcohol	993	y	B	014	060	013
1	67	BSC	20120712	moderate	p	074	3B	C	20120924	0	166	070	hcv	017	y	A	062	024	050
1	50	other	20120605	moderate	p	140	3B	C	20120922	0	174	111	hcv	993	y	B	010	043	012
1	72	BSC	20120718	poor	p	078	3B	C	20120920	0	160	076	alcohol	153	n	B	012	301	027
2	81	BSC	20120803	unknown	c	032	2	B	20120916	0	153	062	hcv	000	y	B	031	120	022
1	050	BSC	20120720	unknown	c	unknown	3B	D	20120912	0	unknown	067	hbv	993	y	C	032	287	028
1	49	target	20111024	unknown	c	034	4B	C	20120910	0	167	063	hcv	156	y	A	010	023	012
1	43	tae	20111219	unknown	c	083	3A	B	20120907	0	166	055	hbv	993	n	A	011	007	011
1	65	tae	20120418	unknown	c	100	3C	C	20120903	0	162	unknown	hcv	004	y	B	021	009	010
1	75	BSC	20120411	unknown	c	040	3C	C	20120831	0	158	046	hcv	003	y	B	040	016	012
1	56	other	20120521	moderate	p	100	3B	C	20120828	0	168	065	hcv	000	y	B	013	058	014
1	42	other	20120606	moderate	p	090	4B	C	20120826	0	177	077	hbv	016	y	B	011	021	011
1	064	BSC	20120221	unknown	c	064	3A	C	20120824	0	168	073	hcv	000	y	B	021	087	025
1	72	resection	20110330	moderate	p	063	3C	B	20120821	0	158	054	hcv	014	n	A	010	016	010
1	062	resection	20110413	moderate	p	040	1	A	20120821	0	160	071	hcv	016	y	A	011	011	011
1	48	tae	20111116	moderate	p	028	1	A	20120821	0	168	064	hcv	000	y	A	009	018	011
1	55	resection	20120131	moderate	p	123	1	B	20120814	0	170	060	hbv	732	y	A	010	009	010
1	39	BSC	20120710	unknown	c	230	3C	C	20120813	0	178	085	hbv	993	n	B	013	066	013
1	085	target	20110419	unknown	c	050	3A	B	20120811	0	unknown	unknown	hcv	993	n	A	019	010	unknown
1	56	target	20120109	moderate	p	140	3B	C	20120806	0	170	076	alcohol	002	y	A	011	012	011
1	63	target	20120530	unknown	c	073	3B	C	20120802	0	170	070	hbv	993	y	A	009	008	011
1	45	BSC	20120629	unknown	c	unknown	3B	D	20120731	0	166	064	all negative	993	y	C	092	305	015
1	051	other	20120619	unknown	c	250	3B	C	20120727	0	162	056	hbv	084	n	A	009	007	011
1	041	other	20120515	moderate	p	093	3B	C	20120723	0	170	079	hbv	993	y	A	008	007	011
1	054	BSC	20120613	unknown	c	180	4A	C	20120720	0	164	066	hbv	605	y	B	052	030	012
1	71	resection	20120210	moderate	p	050	1	A	20120713	0	164	064	hcv	000	y	A	015	010	010
1	61	BSC	20120405	unknown	c	065	4B	C	20120709	0	158	056	alcohol	011	y	B	022	210	020
1	44	target	20120424	unknown	c	138	4B	D	20120702	0	166	073	hcv	002	y	C	010	025	013
1	61	tae	20111001	poor	p	071	3A	C	20120630	0	158	075	hcv	001	y	A	022	006	010
2	087	BSC	20120620	unknown	c	unknown	3B	C	20120626	0	148	047	all negative	000	y	B	040	224	015
1	75	tae	20120206	unknown	c	160	3C	C	20120624	0	165	059	hcv	171	n	B	009	017	012
1	70	other	20120502	unknown	c	183	4B	C	20120621	0	158	071	hbv	993	y	A	009	036	012
1	37	tae	20120120	unknown	c	058	3A	C	20120620	0	170	076	hcv	993	y	A	098	008	010
1	42	resection	20110909	moderate	p	012	1	B	20120618	0	168	058	hbv	993	n	A	009	030	011
1	67	other	20110317	unknown	c	084	4B	C	20120617	0	156	072	hcv	038	y	B	022	020	012
1	93	BSC	20110921	unknown	p	133	1	B	20120617	0	158	unknown	all negative	993	n	A	064	173	unknown
2	066	BSC	20110614	unknown	c	026	3B	C	20120615	0	155	058	hcv	001	y	B	069	173	020
2	62	tae	20120209	unknown	c	034	2	B	20120611	0	152	037	hbv	005	y	B	005	019	012
1	46	target	20110326	moderate	p	085	4B	C	20120602	0	170	065	hbv	000	y	A	010	021	010
1	070	resection	20110107	moderate	p	030	1	A	20120531	0	169	064	hbv	003	y	A	011	015	011
1	61	tae	20120303	unknown	c	030	2	A	20120531	0	175	049	hbv	053	y	B	018	017	022
1	36	tae	20111024	well	p	023	2	A	20120524	1	175	078	alcohol	000	n	A	010	002	010
2	076	rfa	20110729	unknown	c	036	1	A	20120523	0	162	046	hcv	014	y	A	006	006	009
1	73	BSC	20120213	moderate	p	090	4B	C	20120518	0	166	056	hbv	012	y	B	010	014	011
1	035	resection	20120104	moderate	p	175	3A	B	20120517	0	169	065	hbv	993	n	A	008	009	011
2	61	BSC	20111115	unknown	c	027	3B	D	20120512	0	148	055	hbv	000	y	C	017	049	048
1	050	target	20110822	unknown	c	100	3B	C	20120509	0	169	085	hcv	993	y	A	011	008	012
1	66	tae	20110531	unknown	c	042	1	A	20120506	0	154	049	hbv	000	y	A	010	017	011
1	049	target	20111231	unknown	c	100	3B	C	20120503	0	175	078	all negative	993	y	B	009	018	011
2	81	tae	20120417	unknown	c	078	4B	C	20120430	0	unknown	unknown	all negative	032	y	B	010	025	012
1	72	other	20110503	moderate	p	036	3B	C	20120427	0	168	unknown	all negative	002	y	A	117	006	010
1	62	other	20110425	moderate	p	170	3B	C	20120424	0	172	078	all negative	761	y	A	010	006	010
1	76	BSC	20120221	unknown	c	052	3C	D	20120417	0	165	072	all negative	000	y	C	005	051	013
1	71	BSC	20120209	unknown	c	045	4B	C	20120408	0	176	073	all negative	993	y	B	010	031	010
2	072	other	20111209	moderate	p	123	4B	C	20120401	0	158	049	hcv	330	n	B	008	012	012
1	64	target	20110316	well	p	060	4A	C	20120330	0	173	074	hcv	007	n	A	017	153	010
2	073	tae	20110929	unknown	c	090	3A	B	20120327	0	151	056	hcv	789	y	B	006	010	013
1	47	BSC	20120224	unknown	c	160	3B	D	20120324	0	169	065	hbv	993	y	B	033	013	012
1	63	tae	20110829	unknown	p	060	3B	C	20120322	0	155	074	all negative	002	y	A	009	006	011
1	53	BSC	20111224	unknown	c	140	4B	D	20120312	0	169	073	alcohol	993	y	C	073	044	028
1	054	BSC	20111227	unknown	c	068	3B	D	20120303	0	163	060	alcohol	000	y	C	011	027	018
1	51	tae	20111103	unknown	c	180	4B	C	20120302	0	168	056	hbv	079	y	B	007	008	012
2	69	resection	20111219	Undifferentiated	p	185	4A	C	20120301	0	154	054	hbv	000	n	B	006	007	010
1	41	BSC	20120121	unknown	c	180	3B	D	20120225	0	160	065	hbv	016	y	C	079	244	060
1	61	target	20110815	moderate	p	080	3B	C	20120215	0	155	046	hbv	778	y	A	010	013	011
1	52	BSC	20120108	unknown	c	unknown	3C	C	20120214	0	166	061	all negative	993	y	A	005	021	012
1	066	target	20120111	unknown	c	150	4B	C	20120202	0	180	067	hcv	993	y	B	013	017	011
1	71	tae	20110121	unknown	c	019	1	A	20120129	0	156	050	hbv	029	y	A	008	013	010
1	67	tae	20110427	unknown	c	040	3B	C	20120129	0	166	080	hcv	858	y	B	010	025	013
1	41	tae	20111215	unknown	c	094	4A	C	20120125	0	175	096	hbv	993	y	B	008	022	011
[truncated: 56 more rows]
